# Supplementary material for: cis-Aqua­bis­(2,2′-bipyrimidine-κ2 N 1,N 1′)iodidomanganese(II) iodide dihydrate
Source: Acta Crystallogr Sect E Struct Rep Online. 2011 Sep 30;67(Pt 10):m1414. doi: 10.1107/S1600536811037810 (PMC3201460; doi:10.1107/S1600536811037810)
Supplement: Supplementary file 1 [file e-67-m1414-sup1.cif]

##############################################################################
#                                                                            #
# This CIF contains the data in a paper accepted for publication in          #
# Acta Crystallographica Section E. It conforms to the requirements of       #
# Notes for Authors for Acta Crystallographica Section E, and has been       #
# peer reviewed under the auspices of the IUCr Commission on Journals.       #
#                                                                            #
# Full details of the Crystallographic Information File format               #
# are given in the paper "The Crystallographic Information File (CIF):       #
# a New Standard Archive File for Crystallography" by S. R. Hall, F. H.      #
# Allen and I. D. Brown [Acta Cryst. (1991), A47, 655-685].                  #
#                                                                            #
# The current version of the core CIF dictionary is obtainable from          #
# ftp://ftp.iucr.org/pub/cif_core.dic.                                       #
#                                                                            #
# Software is freely available for graphical display of the structure(s)     #
# in this CIF. For information consult the CIF software page                 #
# http://www.iucr.org/resources/cif/software.                                #
#                                                                            #
# This file may be used for bona fide research purposes within the           #
# scientific community so long as proper attribution is given to the journal # 
# article from which it was obtained.                                        #
#                                                                            #
##############################################################################
data_global
_audit_creation_method     SHELXL-97
_journal_date_recd_electronic     2011-08-30
_journal_date_accepted     2011-09-15
_journal_name_full     'Acta Crystallographica, Section E'
_journal_year     2011
_journal_volume     67
_journal_issue     10
_journal_page_first     m1414
_journal_page_last     m1414
_journal_paper_category     QM
_journal_coeditor_code     AA2026
_publ_contact_author_name     'Dr. Kwang Ha'
_publ_contact_author_address
; School of Applied Chemical Engineering,
  The Research Institute of Catalysis,
  Chonnam National University,
  Gwangju 500-757,
  Republic of Korea
;
_publ_contact_author_email     hakwang@chonnam.ac.kr
_publ_contact_author_fax     '82 62 530 1909'
_publ_contact_author_phone     '82 62 530 1901'
_publ_section_title
;\
<i>cis</i>-Aquabis(2,2'-bipyrimidine-\k^2^<i>N</i>^1^,<i>N</i>^1'^)\
iodidomanganese(II) iodide dihydrate
;
loop_
    _publ_author_name
    _publ_author_footnote
    _publ_author_address
    'Ha, Kwang' .
;
School of Applied Chemical Engineering,
The Research Institute of Catalysis,
Chonnam National University,
Gwangju 500-757,
Republic of Korea
;
data_I
_chemical_name_systematic
;
<i>cis</i>-Aquabis(2,2'-bipyrimidine-
\k^2^<i>N</i>^1^,<i>N</i>^1'^)iodidomanganese(II) iodide dihydrate
;
_chemical_name_common     ?
_chemical_formula_moiety     'C16 H14 I Mn N8 O +, I -, 2(H2 O)'
_chemical_formula_sum     'C16 H18 I2 Mn N8 O3'
_chemical_formula_structural     ?
_chemical_formula_analytical     ?
_chemical_formula_iupac     '[Mn I (C8 H6 N4)2 (H2 O) ]I, 2H2 O'
_chemical_formula_weight     679.12
_chemical_melting_point     ?
_symmetry_cell_setting     monoclinic
_symmetry_space_group_name_H-M     'P 21/c'
_symmetry_space_group_name_Hall     '-P 2ybc'
loop_
    _symmetry_equiv_pos_as_xyz
    'x, y, z'
    '-x, y+1/2, -z+1/2'
    '-x, -y, -z'
    'x, -y-1/2, z-1/2'
_cell_length_a     14.2105(12)
_cell_length_b     21.5452(19)
_cell_length_c     7.7064(7)
_cell_angle_alpha     90.00
_cell_angle_beta     102.063(2)
_cell_angle_gamma     90.00
_cell_volume     2307.4(4)
_cell_formula_units_Z     4
_cell_measurement_reflns_used     5481
_cell_measurement_theta_min     2.39
_cell_measurement_theta_max     28.04
_cell_measurement_temperature     200(2)
_exptl_crystal_description     'stick'
_exptl_crystal_colour     'yellow'
_exptl_crystal_size_max     0.25
_exptl_crystal_size_mid     0.23
_exptl_crystal_size_min     0.11
_exptl_crystal_density_diffrn     1.955
_exptl_crystal_density_meas     ?
_exptl_crystal_density_method     'not measured'
_exptl_crystal_F_000     1300
_exptl_absorpt_coefficient_mu     3.282
_exptl_absorpt_correction_type     multi-scan
_exptl_absorpt_process_details     '(SADABS; Bruker, 2000)'
_exptl_absorpt_correction_T_min     0.837755
_exptl_absorpt_correction_T_max     1.000000
_exptl_special_details     ?
_diffrn_ambient_temperature     200(2)
_diffrn_radiation_type     MoK\a
_diffrn_radiation_wavelength     0.71073
_diffrn_radiation_source     'fine-focus sealed tube'
_diffrn_radiation_monochromator     graphite
_diffrn_measurement_device_type     'Bruker SMART 1000 CCD'
_diffrn_measurement_method     '\f and \w'
_diffrn_detector_area_resol_mean     ?
_diffrn_reflns_number     17004
_diffrn_reflns_av_R_equivalents     0.0491
_diffrn_reflns_av_sigmaI/netI     0.0635
_diffrn_reflns_theta_min     1.89
_diffrn_reflns_theta_max     28.30
_diffrn_reflns_theta_full     28.30
_diffrn_measured_fraction_theta_max     0.995
_diffrn_measured_fraction_theta_full     0.995
_diffrn_reflns_limit_h_min     -18
_diffrn_reflns_limit_h_max     18
_diffrn_reflns_limit_k_min     -26
_diffrn_reflns_limit_k_max     28
_diffrn_reflns_limit_l_min     -10
_diffrn_reflns_limit_l_max     10
_diffrn_standards_number     0
_diffrn_standards_interval_count     0
_diffrn_standards_interval_time     0
_diffrn_standards_decay_%     0
_refine_special_details
;
Refinement of <i>F</i>^2^ against ALL reflections. The weighted <i>R</i>-factor
<i>wR</i> and goodness of fit <i>S</i> are based on <i>F</i>^2^, conventional
<i>R</i>-factors <i>R</i> are based on <i>F</i>, with <i>F</i> set to zero for
negative <i>F</i>^2^. The threshold expression of <i>F</i>^2^ >
\s(<i>F</i>^2^) is used only for calculating <i>R</i>-factors(gt) <i>etc</i>.
and is not relevant to the choice of reflections for refinement.
<i>R</i>-factors based on <i>F</i>^2^ are statistically about twice as large
as those based on <i>F</i>, and <i>R</i>- factors based on ALL data will be
even larger.
;
_reflns_number_total     5707
_reflns_number_gt     3555
_reflns_threshold_expression     I>2sigma(I)
_refine_ls_structure_factor_coef     Fsqd
_refine_ls_matrix_type     full
_refine_ls_R_factor_all     0.0833
_refine_ls_R_factor_gt     0.0372
_refine_ls_wR_factor_gt     0.0715
_refine_ls_wR_factor_ref     0.0961
_refine_ls_goodness_of_fit_ref     1.049
_refine_ls_restrained_S_all     1.049
_refine_ls_number_reflns     5707
_refine_ls_number_parameters     271
_refine_ls_number_restraints     0
_refine_ls_hydrogen_treatment     constr
_refine_ls_weighting_scheme     calc
_refine_ls_weighting_details
                 'calc w=1/[\s^2^(Fo^2^)+(0.0334P)^2^] where P=(Fo^2^+2Fc^2^)/3'
_atom_sites_solution_hydrogens     geom
_atom_sites_solution_primary     direct
_atom_sites_solution_secondary     difmap
_refine_ls_shift/su_max     0.000
_refine_ls_shift/su_mean     0.000
_refine_diff_density_max     0.966
_refine_diff_density_min     -1.149
_refine_ls_extinction_method     none
_refine_ls_extinction_coef     ?
loop_
    _atom_type_symbol
    _atom_type_description
    _atom_type_scat_dispersion_real
    _atom_type_scat_dispersion_imag
    _atom_type_scat_source
    'C' 'C' 0.0033 0.0016
                         'International Tables Vol C Tables 4.2.6.8 and 6.1.1.4'
    'H' 'H' 0.0000 0.0000
                         'International Tables Vol C Tables 4.2.6.8 and 6.1.1.4'
    'I' 'I' -0.4742 1.8119
                         'International Tables Vol C Tables 4.2.6.8 and 6.1.1.4'
    'Mn' 'Mn' 0.3368 0.7283
                         'International Tables Vol C Tables 4.2.6.8 and 6.1.1.4'
    'N' 'N' 0.0061 0.0033
                         'International Tables Vol C Tables 4.2.6.8 and 6.1.1.4'
    'O' 'O' 0.0106 0.0060
                         'International Tables Vol C Tables 4.2.6.8 and 6.1.1.4'
_computing_data_collection     'SMART (Bruker, 2000)'
_computing_cell_refinement     'SAINT (Bruker, 2000)'
_computing_data_reduction     'SAINT (Bruker, 2000)'
_computing_structure_solution     'SHELXS97 (Sheldrick, 2008)'
_computing_structure_refinement     'SHELXL97 (Sheldrick, 2008)'
_computing_molecular_graphics
                              'ORTEP-3 (Farrugia, 1997) and PLATON (Spek, 2009)'
_computing_publication_material     'SHELXL97 (Sheldrick, 2008)'
loop_
    _atom_site_type_symbol
    _atom_site_label
    _atom_site_fract_x
    _atom_site_fract_y
    _atom_site_fract_z
    _atom_site_U_iso_or_equiv
    _atom_site_adp_type
    _atom_site_calc_flag
    _atom_site_refinement_flags
    _atom_site_occupancy
    _atom_site_symmetry_multiplicity
    _atom_site_disorder_assembly
    _atom_site_disorder_group
    Mn Mn1 0.74435(5) 0.08340(3) 0.70450(9) 0.02828(17) Uani d . 1 1 . .
    I I1 0.75344(2) 0.159695(15) 0.41319(4) 0.03949(11) Uani d . 1 1 . .
    O O1 0.6323(2) 0.02672(15) 0.5586(4) 0.0387(8) Uani d . 1 1 . .
    H H1A 0.5886 0.0426 0.4810 0.058 Uiso d R 1 1 . .
    H H1B 0.6080 -0.0013 0.6111 0.058 Uiso d R 1 1 . .
    N N1 0.8801(2) 0.12304(17) 0.8721(5) 0.0308(9) Uani d . 1 1 . .
    N N2 1.0506(3) 0.11088(19) 0.9524(5) 0.0384(10) Uani d . 1 1 . .
    N N3 1.0330(2) -0.00162(18) 0.7835(5) 0.0333(9) Uani d . 1 1 . .
    N N4 0.8656(2) 0.01744(17) 0.6830(5) 0.0280(8) Uani d . 1 1 . .
    N N5 0.6390(2) 0.13700(17) 0.8319(5) 0.0298(9) Uani d . 1 1 . .
    N N6 0.5241(3) 0.12409(18) 1.0153(5) 0.0320(9) Uani d . 1 1 . .
    N N7 0.6065(3) 0.01418(18) 1.1326(5) 0.0327(9) Uani d . 1 1 . .
    N N8 0.7162(2) 0.02507(17) 0.9400(5) 0.0288(8) Uani d . 1 1 . .
    C C1 0.8881(4) 0.1778(2) 0.9580(7) 0.0403(13) Uani d . 1 1 . .
    H H1 0.8314 0.2005 0.9628 0.048 Uiso calc R 1 1 . .
    C C2 0.9750(4) 0.2017(2) 1.0380(7) 0.0462(13) Uani d . 1 1 . .
    H H2 0.9801 0.2410 1.0946 0.055 Uiso calc R 1 1 . .
    C C3 1.0552(4) 0.1664(2) 1.0338(7) 0.0457(14) Uani d . 1 1 . .
    H H3 1.1164 0.1819 1.0907 0.055 Uiso calc R 1 1 . .
    C C4 0.9630(3) 0.0922(2) 0.8738(6) 0.0277(10) Uani d . 1 1 . .
    C C5 0.9540(3) 0.0323(2) 0.7750(6) 0.0272(10) Uani d . 1 1 . .
    C C6 1.0229(4) -0.0540(2) 0.6875(6) 0.0376(12) Uani d . 1 1 . .
    H H6 1.0779 -0.0792 0.6893 0.045 Uiso calc R 1 1 . .
    C C7 0.9364(3) -0.0724(2) 0.5873(6) 0.0360(11) Uani d . 1 1 . .
    H H7 0.9310 -0.1094 0.5188 0.043 Uiso calc R 1 1 . .
    C C8 0.8576(3) -0.0356(2) 0.5890(6) 0.0333(11) Uani d . 1 1 . .
    H H8 0.7963 -0.0479 0.5226 0.040 Uiso calc R 1 1 . .
    C C9 0.6009(3) 0.1921(2) 0.7805(6) 0.0360(11) Uani d . 1 1 . .
    H H9 0.6273 0.2159 0.6985 0.043 Uiso calc R 1 1 . .
    C C10 0.5239(3) 0.2157(2) 0.8434(6) 0.0400(12) Uani d . 1 1 . .
    H H10 0.4980 0.2555 0.8088 0.048 Uiso calc R 1 1 . .
    C C11 0.4864(3) 0.1791(2) 0.9574(6) 0.0356(12) Uani d . 1 1 . .
    H H11 0.4313 0.1935 0.9973 0.043 Uiso calc R 1 1 . .
    C C12 0.5992(3) 0.1055(2) 0.9501(5) 0.0261(10) Uani d . 1 1 . .
    C C13 0.6433(3) 0.0445(2) 1.0125(5) 0.0261(10) Uani d . 1 1 . .
    C C14 0.6486(3) -0.0404(2) 1.1866(6) 0.0338(11) Uani d . 1 1 . .
    H H14 0.6248 -0.0634 1.2735 0.041 Uiso calc R 1 1 . .
    C C15 0.7240(3) -0.0644(2) 1.1228(6) 0.0356(11) Uani d . 1 1 . .
    H H15 0.7531 -0.1029 1.1639 0.043 Uiso calc R 1 1 . .
    C C16 0.7557(3) -0.0294(2) 0.9946(6) 0.0355(11) Uani d . 1 1 . .
    H H16 0.8068 -0.0448 0.9447 0.043 Uiso calc R 1 1 . .
    I I2 0.31079(3) 0.174754(18) 0.40131(6) 0.05895(14) Uani d . 1 1 . .
    O O2 0.4688(2) 0.06383(16) 0.3226(4) 0.0437(9) Uani d . 1 1 . .
    H H2A 0.4451 0.0977 0.3464 0.066 Uiso d R 1 1 . .
    H H2B 0.4931 0.0711 0.2343 0.066 Uiso d R 1 1 . .
    O O3 0.1581(3) 0.3013(2) 0.2003(6) 0.0820(14) Uani d . 1 1 . .
    H H3A 0.1834 0.2718 0.2647 0.123 Uiso d R 1 1 . .
    H H3B 0.1906 0.2956 0.1222 0.123 Uiso d R 1 1 . .
loop_
    _atom_site_aniso_label
    _atom_site_aniso_U_11
    _atom_site_aniso_U_22
    _atom_site_aniso_U_33
    _atom_site_aniso_U_12
    _atom_site_aniso_U_13
    _atom_site_aniso_U_23
    Mn1 0.0226(3) 0.0277(4) 0.0337(4) 0.0015(3) 0.0041(3) 0.0001(3)
    I1 0.0421(2) 0.0334(2) 0.0441(2) 0.00048(14) 0.01169(16) 0.00641(15)
    O1 0.0323(18) 0.043(2) 0.0365(19) -0.0096(15) -0.0019(15) 0.0068(16)
    N1 0.026(2) 0.026(2) 0.038(2) 0.0035(16) 0.0010(18) -0.0026(17)
    N2 0.025(2) 0.033(3) 0.054(3) -0.0005(17) -0.0002(19) -0.004(2)
    N3 0.028(2) 0.031(2) 0.041(2) 0.0048(17) 0.0071(18) 0.0000(19)
    N4 0.026(2) 0.026(2) 0.031(2) 0.0006(16) 0.0035(17) 0.0010(16)
    N5 0.027(2) 0.030(2) 0.033(2) 0.0018(16) 0.0060(17) 0.0003(17)
    N6 0.030(2) 0.033(2) 0.034(2) 0.0034(17) 0.0086(18) -0.0019(18)
    N7 0.036(2) 0.029(2) 0.032(2) 0.0006(17) 0.0052(18) 0.0009(17)
    N8 0.026(2) 0.029(2) 0.029(2) 0.0038(16) 0.0005(17) 0.0021(17)
    C1 0.037(3) 0.028(3) 0.054(3) 0.007(2) 0.006(3) -0.007(2)
    C2 0.044(3) 0.028(3) 0.061(4) 0.000(2) -0.001(3) -0.009(3)
    C3 0.034(3) 0.034(3) 0.063(4) -0.007(2) -0.001(3) -0.011(3)
    C4 0.026(2) 0.028(3) 0.030(3) 0.0016(19) 0.008(2) 0.003(2)
    C5 0.026(2) 0.024(3) 0.032(3) 0.0012(18) 0.007(2) 0.0037(19)
    C6 0.043(3) 0.028(3) 0.045(3) 0.011(2) 0.018(3) 0.001(2)
    C7 0.042(3) 0.027(3) 0.041(3) 0.000(2) 0.014(2) -0.004(2)
    C8 0.035(3) 0.031(3) 0.034(3) -0.008(2) 0.007(2) -0.002(2)
    C9 0.041(3) 0.030(3) 0.036(3) 0.009(2) 0.006(2) 0.003(2)
    C10 0.043(3) 0.029(3) 0.047(3) 0.016(2) 0.008(2) 0.003(2)
    C11 0.035(3) 0.034(3) 0.038(3) 0.009(2) 0.008(2) -0.002(2)
    C12 0.024(2) 0.026(3) 0.025(2) -0.0002(18) -0.0007(19) -0.0024(19)
    C13 0.023(2) 0.027(3) 0.027(2) -0.0007(18) 0.0013(19) -0.0027(19)
    C14 0.037(3) 0.033(3) 0.029(3) -0.003(2) 0.002(2) 0.002(2)
    C15 0.038(3) 0.029(3) 0.036(3) 0.004(2) 0.001(2) 0.006(2)
    C16 0.024(2) 0.036(3) 0.042(3) 0.009(2) -0.002(2) -0.002(2)
    I2 0.0455(2) 0.0452(3) 0.0851(3) -0.00794(17) 0.0113(2) 0.0031(2)
    O2 0.039(2) 0.051(2) 0.044(2) -0.0021(16) 0.0151(17) 0.0064(17)
    O3 0.085(3) 0.060(3) 0.105(4) 0.008(2) 0.029(3) -0.004(3)
_geom_special_details
;
All e.s.d.'s (except the e.s.d. in the dihedral angle between two l.s. planes)
are estimated using the full covariance matrix. The cell e.s.d.'s are taken
into account individually in the estimation of e.s.d.'s in distances, angles
and torsion angles; correlations between e.s.d.'s in cell parameters are only
used when they are defined by crystal symmetry. An approximate (isotropic)
treatment of cell e.s.d.'s is used for estimating e.s.d.'s involving l.s.
planes.
;
loop_
    _geom_bond_atom_site_label_1
    _geom_bond_atom_site_label_2
    _geom_bond_site_symmetry_2
    _geom_bond_distance
    _geom_bond_publ_flag
    Mn1 O1 . 2.131(3) y
    Mn1 N1 . 2.253(4) y
    Mn1 N4 . 2.266(4) y
    Mn1 N5 . 2.270(4) y
    Mn1 N8 . 2.310(4) y
    Mn1 I1 . 2.8070(8) y
    O1 H1A . 0.8400 ?
    O1 H1B . 0.8400 ?
    N1 C1 . 1.346(6) ?
    N1 C4 . 1.350(5) ?
    N2 C4 . 1.329(5) ?
    N2 C3 . 1.346(6) ?
    N3 C5 . 1.329(5) ?
    N3 C6 . 1.340(6) ?
    N4 C8 . 1.345(5) ?
    N4 C5 . 1.347(5) ?
    N5 C9 . 1.331(6) ?
    N5 C12 . 1.351(5) ?
    N6 C12 . 1.334(5) ?
    N6 C11 . 1.339(6) ?
    N7 C13 . 1.327(5) ?
    N7 C14 . 1.344(6) ?
    N8 C16 . 1.332(6) ?
    N8 C13 . 1.343(5) ?
    C1 C2 . 1.361(7) ?
    C1 H1 . 0.9500 ?
    C2 C3 . 1.375(7) ?
    C2 H2 . 0.9500 ?
    C3 H3 . 0.9500 ?
    C4 C5 . 1.489(6) ?
    C6 C7 . 1.367(6) ?
    C6 H6 . 0.9500 ?
    C7 C8 . 1.375(6) ?
    C7 H7 . 0.9500 ?
    C8 H8 . 0.9500 ?
    C9 C10 . 1.383(6) ?
    C9 H9 . 0.9500 ?
    C10 C11 . 1.368(7) ?
    C10 H10 . 0.9500 ?
    C11 H11 . 0.9500 ?
    C12 C13 . 1.490(6) ?
    C14 C15 . 1.372(6) ?
    C14 H14 . 0.9500 ?
    C15 C16 . 1.390(6) ?
    C15 H15 . 0.9500 ?
    C16 H16 . 0.9500 ?
    O2 H2A . 0.8400 ?
    O2 H2B . 0.8400 ?
    O3 H3A . 0.8400 ?
    O3 H3B . 0.8400 ?
loop_
    _geom_angle_atom_site_label_1
    _geom_angle_atom_site_label_2
    _geom_angle_atom_site_label_3
    _geom_angle_site_symmetry_1
    _geom_angle_site_symmetry_3
    _geom_angle
    _geom_angle_publ_flag
    O1 Mn1 N1 . . 167.23(13) ?
    O1 Mn1 N4 . . 95.61(13) ?
    N1 Mn1 N4 . . 72.96(13) y
    O1 Mn1 N5 . . 91.84(13) ?
    N1 Mn1 N5 . . 97.01(13) ?
    N4 Mn1 N5 . . 158.58(13) ?
    O1 Mn1 N8 . . 82.50(12) ?
    N1 Mn1 N8 . . 91.39(13) ?
    N4 Mn1 N8 . . 88.60(13) ?
    N5 Mn1 N8 . . 72.47(13) y
    O1 Mn1 I1 . . 93.89(9) ?
    N1 Mn1 I1 . . 93.41(10) ?
    N4 Mn1 I1 . . 98.39(9) ?
    N5 Mn1 I1 . . 101.11(10) ?
    N8 Mn1 I1 . . 172.44(9) ?
    Mn1 O1 H1A . . 120.1 ?
    Mn1 O1 H1B . . 119.7 ?
    H1A O1 H1B . . 108.6 ?
    C1 N1 C4 . . 116.3(4) ?
    C1 N1 Mn1 . . 126.1(3) ?
    C4 N1 Mn1 . . 117.3(3) ?
    C4 N2 C3 . . 115.6(4) ?
    C5 N3 C6 . . 116.4(4) ?
    C8 N4 C5 . . 116.8(4) ?
    C8 N4 Mn1 . . 126.3(3) ?
    C5 N4 Mn1 . . 116.9(3) ?
    C9 N5 C12 . . 116.6(4) ?
    C9 N5 Mn1 . . 126.1(3) ?
    C12 N5 Mn1 . . 116.3(3) ?
    C12 N6 C11 . . 115.9(4) ?
    C13 N7 C14 . . 115.6(4) ?
    C16 N8 C13 . . 117.1(4) ?
    C16 N8 Mn1 . . 126.7(3) ?
    C13 N8 Mn1 . . 115.6(3) ?
    N1 C1 C2 . . 122.0(4) ?
    N1 C1 H1 . . 119.0 ?
    C2 C1 H1 . . 119.0 ?
    C1 C2 C3 . . 117.3(5) ?
    C1 C2 H2 . . 121.3 ?
    C3 C2 H2 . . 121.3 ?
    N2 C3 C2 . . 122.8(5) ?
    N2 C3 H3 . . 118.6 ?
    C2 C3 H3 . . 118.6 ?
    N2 C4 N1 . . 126.0(4) ?
    N2 C4 C5 . . 117.9(4) ?
    N1 C4 C5 . . 116.1(4) ?
    N3 C5 N4 . . 125.5(4) ?
    N3 C5 C4 . . 118.1(4) ?
    N4 C5 C4 . . 116.5(4) ?
    N3 C6 C7 . . 122.4(4) ?
    N3 C6 H6 . . 118.8 ?
    C7 C6 H6 . . 118.8 ?
    C6 C7 C8 . . 117.8(4) ?
    C6 C7 H7 . . 121.1 ?
    C8 C7 H7 . . 121.1 ?
    N4 C8 C7 . . 121.2(4) ?
    N4 C8 H8 . . 119.4 ?
    C7 C8 H8 . . 119.4 ?
    N5 C9 C10 . . 121.7(5) ?
    N5 C9 H9 . . 119.2 ?
    C10 C9 H9 . . 119.2 ?
    C11 C10 C9 . . 117.2(4) ?
    C11 C10 H10 . . 121.4 ?
    C9 C10 H10 . . 121.4 ?
    N6 C11 C10 . . 122.8(4) ?
    N6 C11 H11 . . 118.6 ?
    C10 C11 H11 . . 118.6 ?
    N6 C12 N5 . . 125.7(4) ?
    N6 C12 C13 . . 117.3(4) ?
    N5 C12 C13 . . 117.0(4) ?
    N7 C13 N8 . . 125.9(4) ?
    N7 C13 C12 . . 117.4(4) ?
    N8 C13 C12 . . 116.7(4) ?
    N7 C14 C15 . . 123.4(4) ?
    N7 C14 H14 . . 118.3 ?
    C15 C14 H14 . . 118.3 ?
    C14 C15 C16 . . 116.3(4) ?
    C14 C15 H15 . . 121.9 ?
    C16 C15 H15 . . 121.9 ?
    N8 C16 C15 . . 121.7(4) ?
    N8 C16 H16 . . 119.1 ?
    C15 C16 H16 . . 119.1 ?
    H2A O2 H2B . . 105.5 ?
    H3A O3 H3B . . 94.7 ?
loop_
    _geom_torsion_atom_site_label_1
    _geom_torsion_atom_site_label_2
    _geom_torsion_atom_site_label_3
    _geom_torsion_atom_site_label_4
    _geom_torsion_site_symmetry_1
    _geom_torsion_site_symmetry_2
    _geom_torsion_site_symmetry_3
    _geom_torsion_site_symmetry_4
    _geom_torsion
    _geom_torsion_publ_flag
    O1 Mn1 N1 C1 . . . . -157.3(5) ?
    N4 Mn1 N1 C1 . . . . 175.7(4) ?
    N5 Mn1 N1 C1 . . . . -23.7(4) ?
    N8 Mn1 N1 C1 . . . . -96.2(4) ?
    I1 Mn1 N1 C1 . . . . 77.9(4) ?
    O1 Mn1 N1 C4 . . . . 29.4(8) ?
    N4 Mn1 N1 C4 . . . . 2.4(3) ?
    N5 Mn1 N1 C4 . . . . 163.0(3) ?
    N8 Mn1 N1 C4 . . . . 90.5(3) ?
    I1 Mn1 N1 C4 . . . . -95.4(3) ?
    O1 Mn1 N4 C8 . . . . 5.3(4) ?
    N1 Mn1 N4 C8 . . . . 179.5(4) ?
    N5 Mn1 N4 C8 . . . . 115.1(4) ?
    N8 Mn1 N4 C8 . . . . 87.6(4) ?
    I1 Mn1 N4 C8 . . . . -89.5(4) ?
    O1 Mn1 N4 C5 . . . . -173.8(3) ?
    N1 Mn1 N4 C5 . . . . 0.4(3) ?
    N5 Mn1 N4 C5 . . . . -64.0(5) ?
    N8 Mn1 N4 C5 . . . . -91.5(3) ?
    I1 Mn1 N4 C5 . . . . 91.4(3) ?
    O1 Mn1 N5 C9 . . . . -98.7(4) ?
    N1 Mn1 N5 C9 . . . . 90.5(4) ?
    N4 Mn1 N5 C9 . . . . 150.8(4) ?
    N8 Mn1 N5 C9 . . . . 179.7(4) ?
    I1 Mn1 N5 C9 . . . . -4.4(4) ?
    O1 Mn1 N5 C12 . . . . 69.2(3) ?
    N1 Mn1 N5 C12 . . . . -101.6(3) ?
    N4 Mn1 N5 C12 . . . . -41.3(5) ?
    N8 Mn1 N5 C12 . . . . -12.4(3) ?
    I1 Mn1 N5 C12 . . . . 163.5(3) ?
    O1 Mn1 N8 C16 . . . . 87.0(4) ?
    N1 Mn1 N8 C16 . . . . -81.7(4) ?
    N4 Mn1 N8 C16 . . . . -8.8(4) ?
    N5 Mn1 N8 C16 . . . . -178.6(4) ?
    O1 Mn1 N8 C13 . . . . -83.5(3) ?
    N1 Mn1 N8 C13 . . . . 107.8(3) ?
    N4 Mn1 N8 C13 . . . . -179.3(3) ?
    N5 Mn1 N8 C13 . . . . 10.9(3) ?
    C4 N1 C1 C2 . . . . 1.7(7) ?
    Mn1 N1 C1 C2 . . . . -171.7(4) ?
    N1 C1 C2 C3 . . . . -2.3(8) ?
    C4 N2 C3 C2 . . . . 0.7(8) ?
    C1 C2 C3 N2 . . . . 1.1(9) ?
    C3 N2 C4 N1 . . . . -1.4(7) ?
    C3 N2 C4 C5 . . . . 177.4(4) ?
    C1 N1 C4 N2 . . . . 0.3(7) ?
    Mn1 N1 C4 N2 . . . . 174.2(3) ?
    C1 N1 C4 C5 . . . . -178.6(4) ?
    Mn1 N1 C4 C5 . . . . -4.6(5) ?
    C6 N3 C5 N4 . . . . 2.0(6) ?
    C6 N3 C5 C4 . . . . -177.5(4) ?
    C8 N4 C5 N3 . . . . -1.5(6) ?
    Mn1 N4 C5 N3 . . . . 177.6(3) ?
    C8 N4 C5 C4 . . . . 178.0(4) ?
    Mn1 N4 C5 C4 . . . . -2.9(5) ?
    N2 C4 C5 N3 . . . . 5.6(6) ?
    N1 C4 C5 N3 . . . . -175.5(4) ?
    N2 C4 C5 N4 . . . . -174.0(4) ?
    N1 C4 C5 N4 . . . . 5.0(6) ?
    C5 N3 C6 C7 . . . . -0.7(7) ?
    N3 C6 C7 C8 . . . . -1.0(7) ?
    C5 N4 C8 C7 . . . . -0.3(6) ?
    Mn1 N4 C8 C7 . . . . -179.3(3) ?
    C6 C7 C8 N4 . . . . 1.4(7) ?
    C12 N5 C9 C10 . . . . -0.7(7) ?
    Mn1 N5 C9 C10 . . . . 167.2(4) ?
    N5 C9 C10 C11 . . . . -1.7(7) ?
    C12 N6 C11 C10 . . . . -2.3(7) ?
    C9 C10 C11 N6 . . . . 3.3(7) ?
    C11 N6 C12 N5 . . . . -0.4(6) ?
    C11 N6 C12 C13 . . . . 179.7(4) ?
    C9 N5 C12 N6 . . . . 1.8(6) ?
    Mn1 N5 C12 N6 . . . . -167.3(3) ?
    C9 N5 C12 C13 . . . . -178.3(4) ?
    Mn1 N5 C12 C13 . . . . 12.7(5) ?
    C14 N7 C13 N8 . . . . 1.3(6) ?
    C14 N7 C13 C12 . . . . -179.5(4) ?
    C16 N8 C13 N7 . . . . -0.6(6) ?
    Mn1 N8 C13 N7 . . . . 170.9(3) ?
    C16 N8 C13 C12 . . . . -179.8(4) ?
    Mn1 N8 C13 C12 . . . . -8.3(5) ?
    N6 C12 C13 N7 . . . . -2.1(6) ?
    N5 C12 C13 N7 . . . . 178.0(4) ?
    N6 C12 C13 N8 . . . . 177.2(4) ?
    N5 C12 C13 N8 . . . . -2.7(6) ?
    C13 N7 C14 C15 . . . . -0.6(7) ?
    N7 C14 C15 C16 . . . . -0.7(7) ?
    C13 N8 C16 C15 . . . . -0.9(6) ?
    Mn1 N8 C16 C15 . . . . -171.2(3) ?
    C14 C15 C16 N8 . . . . 1.4(7) ?
loop_
    _geom_hbond_atom_site_label_D
    _geom_hbond_atom_site_label_H
    _geom_hbond_atom_site_label_A
    _geom_hbond_site_symmetry_A
    _geom_hbond_distance_DH
    _geom_hbond_distance_HA
    _geom_hbond_distance_DA
    _geom_hbond_angle_DHA
    O1 H1A O2 . 0.84 1.93 2.753(4) 165.8
    O1 H1B O2 3_656 0.84 1.87 2.693(4) 166.2
    O2 H2A I2 . 0.84 2.63 3.419(3) 157.1
    O2 H2B N6 1_554 0.84 2.16 2.948(5) 156.6
    O2 H2B N7 1_554 0.84 2.29 2.884(5) 128.0
    O3 H3A I2 . 0.84 2.82 3.624(4) 160.7
    O3 H3B I2 4_565 0.84 2.73 3.517(4) 157.2
