# Supplementary material for: cis-Aqua­bis­(2,2′-bipyrimidine-κ2 N 1,N 1′)iodidomanganese(II) iodide dihydrate
Source: Acta Crystallogr Sect E Struct Rep Online. 2011 Sep 30;67(Pt 10):m1414. doi: 10.1107/S1600536811037810 (PMC3201460; doi:10.1107/S1600536811037810)
Supplement: Supplementary file 2 [file e-67-m1414-Isup2.hkl]

# 
# h,k,l, Fc-squared, Fo-squared, sigma(Fo-squared) and status flag 
# 
data_I
_shelx_title ' [MnI(bpym)(H2O)]I 2H2O' 
_shelx_refln_list_code          4 
_shelx_F_calc_maximum      517.62 
_exptl_crystal_F_000      1300.00 
_reflns_d_resolution_high  0.7497 
 
loop_ 
 _symmetry_equiv_pos_as_xyz 
 'x, y, z' 
 '-x, y+1/2, -z+1/2' 
 '-x, -y, -z' 
 'x, -y-1/2, z-1/2' 
 
_cell_length_a    14.2105 
_cell_length_b    21.5452 
_cell_length_c     7.7064 
_cell_angle_alpha  90.000 
_cell_angle_beta  102.063 
_cell_angle_gamma  90.000 
 
_shelx_F_squared_multiplier     1.000 
 
loop_ 
 _refln_index_h 
 _refln_index_k 
 _refln_index_l 
 _refln_F_squared_calc 
 _refln_F_squared_meas 
 _refln_F_squared_sigma 
 _refln_observed_status 
   2   0   0    66998.45    65294.48   2148.79 o 
   3   0   0    46994.87    47836.56    703.13 o 
   4   0   0    50142.68    51162.94    834.38 o 
   5   0   0    20166.03    21054.60    362.93 o 
   6   0   0     7289.66     7337.99    211.67 o 
   7   0   0      664.97      637.94     77.29 o 
   8   0   0    14973.33    15828.52    381.41 o 
   9   0   0     1067.07     1129.55    107.20 o 
  10   0   0    10736.46    10711.04    335.79 o 
  11   0   0     7293.43     7233.15    290.86 o 
  12   0   0     1709.93     1666.85    154.58 o 
  13   0   0     1024.25     1114.50    246.36 o 
  14   0   0    10968.73    11555.64    666.95 o 
  15   0   0      301.10      205.34    150.03 o 
  16   0   0     4588.72     4908.53    475.21 o 
  17   0   0      100.22       16.82    126.52 o 
  18   0   0     3667.10     4199.64    491.34 o 
   2   1   0     3122.28     3681.29     64.81 o 
   3   1   0     4479.07     4532.54     85.40 o 
   4   1   0    23501.97    24179.93    334.90 o 
   5   1   0    36747.42    35927.50    521.27 o 
   6   1   0    11868.53    11603.26    194.38 o 
   7   1   0    69427.08    66808.34    633.16 o 
   8   1   0      447.45      455.32     53.18 o 
   9   1   0    42464.40    42541.59    505.70 o 
  10   1   0      543.51      497.38     64.86 o 
  11   1   0     5740.13     6176.36    189.72 o 
  12   1   0     3898.32     3907.07    159.75 o 
  13   1   0     3687.55     3770.38    259.26 o 
  14   1   0      629.49      680.07    164.78 o 
  15   1   0      139.52       75.13     94.75 o 
  16   1   0        0.04      -85.38     85.38 o 
  17   1   0       70.16      -93.68     93.68 o 
  18   1   0      296.84      342.94    146.00 o 
   0   2   0     1837.68     1164.51     69.37 o 
   1   2   0     2878.59     3095.24     48.80 o 
   2   2   0     8236.17     8553.60     97.61 o 
   3   2   0      780.50      633.67     36.76 o 
   4   2   0     2958.58     3128.93     81.70 o 
   5   2   0     7613.22     7121.54    138.49 o 
   6   2   0     1940.85     1890.34     76.61 o 
   7   2   0      411.38      392.87     47.73 o 
   8   2   0     4688.60     4483.85    135.25 o 
   9   2   0     2564.14     2301.97    105.17 o 
  10   2   0     3449.51     3312.69    131.68 o 
  11   2   0     2627.48     2528.22    122.89 o 
  12   2   0     1024.08     1004.59     91.89 o 
  13   2   0     2524.02     2862.43    222.69 o 
  14   2   0      774.87      712.31    235.99 o 
  15   2   0      534.73      725.08    152.34 o 
  16   2   0      698.99      874.70    176.00 o 
  17   2   0       49.19      186.93    112.19 o 
  18   2   0       15.33       53.08    108.93 o 
   1   3   0    25329.37    25666.52    289.81 o 
   2   3   0     1558.97     1646.60     40.87 o 
   3   3   0     7530.23     7507.20    105.81 o 
   4   3   0      888.74      854.62     37.76 o 
   5   3   0      538.39      460.68     40.11 o 
   6   3   0       54.36       37.11     21.05 o 
   7   3   0     5903.35     5632.45    145.08 o 
   8   3   0     1431.34     1367.81     76.95 o 
   9   3   0     2782.48     2851.37    117.53 o 
  10   3   0       42.73       37.95     29.56 o 
  11   3   0      487.50      470.72     67.46 o 
  12   3   0      257.03      221.33     56.89 o 
  13   3   0     1160.79      958.61    156.28 o 
  14   3   0        1.17       -8.08     69.24 o 
  15   3   0      747.81      956.69    178.07 o 
  16   3   0        4.55       86.79    128.13 o 
  17   3   0      569.57      453.58    145.13 o 
  18   3   0      107.92       13.66    230.23 o 
   0   4   0    26854.70    27157.99    410.41 o 
   1   4   0      318.51      310.69     28.82 o 
   2   4   0    21395.04    22792.47    217.98 o 
   3   4   0      344.19      292.81     24.09 o 
   4   4   0    21853.16    21986.56    260.27 o 
   5   4   0     5921.55     5907.51    130.23 o 
   6   4   0    12256.55    12321.12    176.66 o 
   7   4   0      312.52      327.99     35.44 o 
   8   4   0     1418.66     1422.89     65.46 o 
   9   4   0      624.50      560.64     52.62 o 
  10   4   0     2300.74     2317.61     93.64 o 
  11   4   0      754.36      803.83     80.60 o 
  12   4   0     3373.88     3474.88    152.83 o 
  13   4   0      139.36      -52.47    101.17 o 
  14   4   0     3213.67     3542.73    333.47 o 
  15   4   0        0.40      -50.54    156.25 o 
  16   4   0     1865.16     2023.11    223.25 o 
  17   4   0       74.33      100.16    104.23 o 
  18   4   0      299.11      463.82    153.77 o 
   1   5   0     2142.67     2050.07     70.04 o 
   2   5   0    10634.01    10778.07    145.76 o 
   3   5   0     9045.23     9085.10    135.03 o 
   4   5   0    30018.10    30736.51    290.72 o 
   5   5   0    13919.97    13607.48    171.17 o 
   6   5   0     1129.04      954.74     50.96 o 
   7   5   0    31502.13    32580.07    601.64 o 
   8   5   0     4541.44     4862.51    122.01 o 
   9   5   0    16736.28    16362.31    246.52 o 
  10   5   0      277.23      185.70     35.58 o 
  11   5   0     5704.74     5772.15    189.84 o 
  12   5   0      300.53      305.33     58.89 o 
  13   5   0     1067.35     1178.87    131.40 o 
  14   5   0       59.57       61.87     71.77 o 
  15   5   0        2.44       20.54     79.25 o 
  16   5   0      132.44       74.91     92.65 o 
  17   5   0        6.95      -42.43     98.43 o 
  18   5   0      771.50      855.53    203.86 o 
   0   6   0    98771.77    89921.17   1583.25 o 
   1   6   0     2043.71     1941.01     74.55 o 
   2   6   0    47334.52    48035.49    467.31 o 
   3   6   0    14412.38    14648.14    190.14 o 
   4   6   0      309.08      264.12     30.83 o 
   5   6   0     6882.34     6833.10    121.78 o 
   6   6   0      618.62      536.42     40.85 o 
   7   6   0      478.88      400.12     38.71 o 
   8   6   0      218.02      190.96     29.80 o 
   9   6   0     2707.91     2553.64    110.53 o 
  10   6   0      447.21      421.39     47.44 o 
  11   6   0     9053.30     9518.65    391.63 o 
  12   6   0      201.01      151.70     44.32 o 
  13   6   0     4427.01     4453.09    219.90 o 
  14   6   0     1465.13     1548.39    196.20 o 
  15   6   0     2287.93     2341.84    230.98 o 
  16   6   0     1772.10     1918.12    373.69 o 
  17   6   0      182.65       91.68    112.19 o 
  18   6   0      471.74      482.43    157.61 o 
   1   7   0     5476.31     5385.09    133.48 o 
   2   7   0     7845.11     7748.87    160.90 o 
   3   7   0      347.57      350.95     35.60 o 
   4   7   0     9071.77     8719.17    153.69 o 
   5   7   0     9388.25     8819.98    158.87 o 
   6   7   0    20293.46    21336.36    251.13 o 
   7   7   0    22983.34    22355.96    282.81 o 
   8   7   0        4.21       31.43     18.95 o 
   9   7   0    10977.43    11065.48    190.56 o 
  10   7   0      561.96      445.66     59.18 o 
  11   7   0     2396.82     2358.70    114.00 o 
  12   7   0     2883.87     2844.25    172.19 o 
  13   7   0       82.86      143.87     64.25 o 
  14   7   0       94.84      135.38     86.59 o 
  15   7   0       98.30       48.42     92.06 o 
  16   7   0       61.51       67.55     99.32 o 
  17   7   0      359.47      352.18    138.40 o 
   0   8   0    48766.23    48826.29   1100.90 o 
   1   8   0     1819.27     1864.28     83.70 o 
   2   8   0    18844.32    19251.93    285.62 o 
   3   8   0     7040.00     6903.55    140.07 o 
   4   8   0     8406.39     8836.47    163.13 o 
   5   8   0    11071.01    11213.15    189.92 o 
   6   8   0      464.14      477.53     47.53 o 
   7   8   0     1906.75     1793.36     79.12 o 
   8   8   0     1887.35     1891.86     77.33 o 
   9   8   0       51.58       40.11     23.17 o 
  10   8   0      280.62      263.27     49.30 o 
  11   8   0      601.63      642.44     73.30 o 
  12   8   0      842.58      729.59     82.81 o 
  13   8   0     1046.54     1073.29    141.67 o 
  14   8   0      843.07      664.04    153.11 o 
  15   8   0      108.52       75.73     89.95 o 
  16   8   0      869.93     1061.41    188.11 o 
  17   8   0       49.90        1.48    107.15 o 
   1   9   0    10231.02    10578.26    262.77 o 
   2   9   0     2927.88     2934.34    128.10 o 
   3   9   0      344.98      323.37     40.08 o 
   4   9   0     2499.86     2607.32     93.50 o 
   5   9   0     1859.45     1765.25     77.99 o 
   6   9   0     1310.51     1241.40     67.37 o 
   7   9   0     2859.56     2633.30    105.43 o 
   8   9   0      208.73      206.24     38.85 o 
   9   9   0      575.47      609.58     60.12 o 
  10   9   0        3.52       43.27     32.72 o 
  11   9   0     1151.91     1050.09     84.13 o 
  12   9   0     1401.78     1606.78    106.49 o 
  13   9   0      981.48      856.33    127.19 o 
  14   9   0      589.46      738.35    162.58 o 
  15   9   0        0.36       -0.59     84.85 o 
  16   9   0      732.67      452.63    275.63 o 
  17   9   0       55.51      174.45    114.96 o 
   0  10   0     2527.77     2465.67    236.91 o 
   1  10   0      902.84      674.45     98.16 o 
   2  10   0    13262.02    13831.46    264.20 o 
   3  10   0       97.85       94.83     32.58 o 
   4  10   0     4889.15     4814.33    131.63 o 
   5  10   0      110.62       92.05     28.64 o 
   6  10   0     1884.58     1764.49     86.73 o 
   7  10   0     2133.92     2284.60     96.68 o 
   8  10   0     2706.59     2752.48    107.94 o 
   9  10   0     2052.47     1927.07     96.40 o 
  10  10   0     3608.98     3513.05    158.69 o 
  11  10   0      104.58       76.39     47.80 o 
  12  10   0     1200.69     1079.63    107.35 o 
  13  10   0      202.14      125.32     74.90 o 
  14  10   0       23.95       -6.16     92.11 o 
  15  10   0       98.17       40.80     95.53 o 
  16  10   0      404.37      405.73    229.54 o 
  17  10   0      213.31      122.95    150.14 o 
   1  11   0     3573.74     3496.68    209.31 o 
   2  11   0     7315.43     7728.97    201.40 o 
   3  11   0    33904.13    35560.04    474.24 o 
   4  11   0     4256.92     3974.69    124.49 o 
   5  11   0    17076.30    17014.55    271.78 o 
   6  11   0     2136.59     1881.26     89.62 o 
   7  11   0    21568.39    22172.50    326.18 o 
   8  11   0      160.90      120.60     36.37 o 
   9  11   0    11017.10    11188.45    263.97 o 
  10  11   0       74.35      115.25     45.44 o 
  11  11   0    12312.55    13338.87    328.82 o 
  12  11   0      634.79      592.80     94.26 o 
  13  11   0     2177.23     2325.48    184.35 o 
  14  11   0      142.66      312.37    118.86 o 
  15  11   0      859.75      427.91    265.14 o 
  16  11   0       50.06       38.44    102.86 o 
  17  11   0      442.16      150.52    187.48 o 
   0  12   0    37143.33    36352.97   1068.17 o 
   1  12   0      106.85       19.41     42.16 o 
   2  12   0    42269.41    42187.66    829.13 o 
   3  12   0     6999.90     7093.53    256.33 o 
   4  12   0    27643.69    28125.73    485.91 o 
   5  12   0     5340.54     5121.86    150.01 o 
   6  12   0    10453.56    10871.86    225.01 o 
   7  12   0      871.11      821.86     72.66 o 
   8  12   0      331.72      364.19     55.47 o 
   9  12   0      220.31      226.80     58.51 o 
  10  12   0     1275.19     1267.15    109.65 o 
  11  12   0     2378.91     2420.65    153.81 o 
  12  12   0     4405.15     4533.23    204.05 o 
  13  12   0      882.49      969.64    145.71 o 
  14  12   0     5158.68     5397.10    478.20 o 
  15  12   0       39.47      -11.49     83.80 o 
  16  12   0     2962.16     3358.24    414.59 o 
   1  13   0       86.19      150.79     61.52 o 
   2  13   0     4517.85     4552.58    279.78 o 
   3  13   0      817.83      719.97     81.13 o 
   4  13   0     9011.24     8886.43    204.81 o 
   5  13   0     7122.05     7046.70    182.95 o 
   6  13   0     2421.37     2218.13    105.53 o 
   7  13   0    20080.99    20371.09    332.08 o 
   8  13   0      420.68      353.33     56.25 o 
   9  13   0     7856.85     7829.54    244.43 o 
  10  13   0     1127.13     1160.49    118.72 o 
  11  13   0     2655.38     3040.58    167.73 o 
  12  13   0     1504.63     1734.89    139.93 o 
  13  13   0       96.58      109.22     81.51 o 
  14  13   0      661.29      447.68    464.95 o 
  15  13   0        7.50      -10.63    105.20 o 
  16  13   0      145.68       52.72    123.69 o 
   0  14   0     8070.99     8964.37    536.05 o 
   1  14   0      660.80      747.84    133.51 o 
   2  14   0     1707.33     1749.82    168.11 o 
   3  14   0     6282.92     6279.10    324.06 o 
   4  14   0     2313.16     2220.78    107.91 o 
   5  14   0     4662.61     4660.81    153.87 o 
   6  14   0     3809.63     3698.34    140.22 o 
   7  14   0      484.61      475.15     66.21 o 
   8  14   0     4954.95     5083.29    172.56 o 
   9  14   0      141.38       96.61     53.90 o 
  10  14   0     2585.22     2453.26    151.24 o 
  11  14   0     3002.05     2932.84    171.40 o 
  12  14   0      493.12      394.80     91.77 o 
  13  14   0      617.38      707.80    135.44 o 
  14  14   0        8.91      -44.74    143.81 o 
  15  14   0      402.43      198.36    167.43 o 
  16  14   0      179.36       61.30    164.78 o 
   1  15   0    30893.99    32575.29    784.99 o 
   2  15   0     2485.96     2499.76    208.88 o 
   3  15   0    15321.08    16266.09    534.34 o 
   4  15   0     3605.74     3775.32    178.19 o 
   5  15   0     5993.22     5909.57    199.70 o 
   6  15   0     1425.26     1420.37     94.94 o 
   7  15   0      656.54      670.01     82.69 o 
   8  15   0      380.57      292.65     58.88 o 
   9  15   0     1635.91     1649.34    130.79 o 
  10  15   0        2.51       34.98     50.05 o 
  11  15   0      944.57      840.92    113.42 o 
  12  15   0      648.28      650.20    109.23 o 
  13  15   0      937.47     1077.54    160.27 o 
  14  15   0       77.90      -27.89    126.29 o 
   0  16   0     5302.69     5068.70    430.27 o 
   1  16   0      130.91      132.55     80.08 o 
   2  16   0    12181.97    12232.34    475.36 o 
   3  16   0       11.53      -20.06     54.39 o 
   4  16   0     7108.59     7163.25    228.29 o 
   5  16   0     1223.26     1212.18    106.38 o 
   6  16   0     9251.28     9500.56    274.00 o 
   7  16   0      655.82      689.45     82.74 o 
   8  16   0     6510.61     6781.29    242.09 o 
   9  16   0        4.64       52.35     51.38 o 
  10  16   0     7996.75     8095.59    276.76 o 
  11  16   0        6.35      -31.61     56.40 o 
  12  16   0     2533.80     2627.16    176.68 o 
  13  16   0        2.45       33.27    105.63 o 
  14  16   0      762.13      -46.09    140.58 o 
  15  16   0        0.87       55.77    161.09 o 
   1  17   0     1192.34      947.65    172.28 o 
   2  17   0      225.76      163.44     83.19 o 
   3  17   0     5056.06     5291.56    323.05 o 
   4  17   0      703.34      690.76    107.91 o 
   5  17   0     6218.38     6094.39    269.10 o 
   6  17   0      233.67      133.05     65.06 o 
   7  17   0     1990.33     1925.81    136.68 o 
   8  17   0      130.23      102.35     57.71 o 
   9  17   0     1308.16     1292.33    137.14 o 
  10  17   0        1.30      -17.11     56.89 o 
  11  17   0      847.97      954.35    126.45 o 
  12  17   0       43.41       55.49     79.67 o 
  13  17   0      485.35      218.18    404.34 o 
  14  17   0      244.90      -72.82    155.33 o 
   0  18   0     2596.46     2940.88    359.52 o 
   1  18   0       72.28       -5.47     66.15 o 
   2  18   0      429.09      548.63    138.11 o 
   3  18   0      594.68      498.53    136.58 o 
   4  18   0     1134.68     1088.14    152.02 o 
   5  18   0      687.23      712.38    100.06 o 
   6  18   0       75.79       51.94     53.82 o 
   7  18   0       37.33       74.40     53.91 o 
   8  18   0      684.68      544.50     95.35 o 
   9  18   0      931.12      803.37    115.70 o 
  10  18   0      108.01       78.53     82.69 o 
  11  18   0     1468.26     1594.10    196.51 o 
  12  18   0       43.86      -35.90     83.07 o 
  13  18   0      539.10      247.89    309.28 o 
  14  18   0      496.29     -110.85    173.30 o 
   1  19   0     1952.36     1764.43    202.68 o 
   2  19   0     2558.31     2610.96    245.04 o 
   3  19   0      315.38      346.35    124.40 o 
   4  19   0     5781.80     5602.23    259.96 o 
   5  19   0      220.72      187.64     72.65 o 
   6  19   0       36.98       70.81     58.53 o 
   7  19   0     2803.44     3099.73    176.49 o 
   8  19   0      154.29      170.72     70.73 o 
   9  19   0      912.24     1013.70    155.50 o 
  10  19   0       32.81       61.94     83.82 o 
  11  19   0       26.92       77.85     90.29 o 
  12  19   0      206.79      243.81    133.67 o 
  13  19   0       29.64      100.80    127.18 o 
   0  20   0     3865.99     4030.95    440.41 o 
   1  20   0      828.37     1099.07    201.74 o 
   2  20   0     1276.16     1445.37    233.68 o 
   3  20   0      785.14      701.09    160.95 o 
   4  20   0       44.38       43.35     56.28 o 
   5  20   0     6387.00     7389.02    311.45 o 
   6  20   0      643.62      603.25     99.37 o 
   7  20   0      396.33      197.93     93.99 o 
   8  20   0     1163.11     1502.69    183.17 o 
   9  20   0        9.35       34.93     81.95 o 
  10  20   0      676.66      692.68    143.97 o 
  11  20   0      201.55      235.81    110.11 o 
  12  20   0      181.41      313.72    168.87 o 
  13  20   0      272.24      344.65    164.44 o 
   1  21   0     3356.27     3696.28    309.31 o 
   2  21   0      904.14     1196.74    260.19 o 
   3  21   0     1507.41     1362.79    224.04 o 
   4  21   0      460.53      503.16    104.99 o 
   5  21   0        1.22       43.53     85.94 o 
   6  21   0      128.05      210.16    112.92 o 
   7  21   0       31.88       -8.78     75.95 o 
   8  21   0       33.86       25.82     76.22 o 
   9  21   0      225.62      280.91    109.16 o 
  10  21   0     1174.98     1203.89    184.14 o 
  11  21   0       32.82       33.06     97.46 o 
  12  21   0     1305.74     1570.23    271.92 o 
   0  22   0      836.00      909.16    271.71 o 
   1  22   0      228.91      478.42    143.33 o 
   2  22   0      768.56     1094.23    211.72 o 
   3  22   0      821.97      787.49    178.02 o 
   4  22   0     1650.48     1645.31    240.19 o 
   5  22   0      503.97      652.98    170.45 o 
   6  22   0     2946.06     2677.30    316.77 o 
   7  22   0      110.26       58.11    105.70 o 
   8  22   0     1578.34     1653.33    211.32 o 
   9  22   0       15.89      -25.29     85.73 o 
  10  22   0     1161.26     1386.21    203.25 o 
  11  22   0       18.63      -89.91     99.32 o 
   1  23   0     2354.83     2701.05    286.43 o 
   2  23   0        3.88       48.01     92.17 o 
   3  23   0     4597.56     5334.97    387.27 o 
   4  23   0        0.28      112.57    102.23 o 
   5  23   0     2845.62     3097.57    303.52 o 
   6  23   0      229.92      172.02    116.11 o 
   7  23   0     1281.27     1669.51    248.07 o 
   8  23   0       25.04       22.49    120.53 o 
   9  23   0      855.46      870.74    164.60 o 
  10  23   0       19.62       42.55    100.97 o 
  11  23   0      229.97      203.60    132.62 o 
   0  24   0     2896.43     2852.61    425.20 o 
   1  24   0       36.81      135.45    101.12 o 
   2  24   0     1605.24     1747.96    255.03 o 
   3  24   0      121.12      134.42    115.90 o 
   4  24   0     1481.61     1428.09    282.89 o 
   5  24   0      187.37      221.10    119.33 o 
   6  24   0      229.20      122.99    115.21 o 
   7  24   0       61.05       23.27     97.97 o 
   8  24   0      469.64      567.00    175.81 o 
   9  24   0      140.57      122.61    265.26 o 
  10  24   0     1105.48      998.08    198.26 o 
   1  25   0       18.27      -36.44     89.92 o 
   2  25   0      602.12      270.29    399.61 o 
   3  25   0       27.07       49.73    102.58 o 
   4  25   0      241.09      123.15    188.17 o 
   5  25   0      362.75      182.37    230.00 o 
   6  25   0       86.95      -21.24     94.84 o 
   7  25   0      297.50      247.05    172.27 o 
   8  25   0        0.75      -48.24    111.69 o 
   9  25   0     1020.68     1137.12    248.23 o 
   0  26   0        0.48      106.47    153.25 o 
   1  26   0      233.67       66.29    188.40 o 
   2  26   0      134.06       25.23     82.74 o 
   3  26   0      361.02      205.59    235.64 o 
   4  26   0      518.44      115.62    200.27 o 
   5  26   0      638.41      192.80    214.44 o 
   6  26   0     1797.77     2370.96    425.66 o 
   7  26   0      129.93       26.89    129.13 o 
   1  27   0     4832.38     4660.33    579.14 o 
   2  27   0      187.11       88.99    243.82 o 
   3  27   0     2903.81     3546.06    510.00 o 
   4  27   0      298.32      266.86    216.75 o 
   5  27   0     1635.24      657.63    763.51 o 
   6  27   0      282.82      135.68    131.98 o 
   0  28   0      275.69      247.51    198.89 o 
   1  28   0       75.82      221.14    146.77 o 
   2  28   0      704.21      309.42    526.94 o 
   3  28   0      239.66      130.90    123.99 o 
   4  28   0      901.86      285.55    345.34 o 
 -18   1   1      115.71      189.48    115.04 o 
 -17   1   1      763.86      725.46    189.09 o 
 -16   1   1     1123.67     1411.20    318.15 o 
 -15   1   1      246.28      257.82    103.64 o 
 -14   1   1      105.20      125.94     54.48 o 
 -13   1   1     2372.10     2384.45    136.09 o 
 -12   1   1     3344.96     3382.71    152.51 o 
 -11   1   1      627.52      580.51     75.54 o 
 -10   1   1      442.39      359.54     56.44 o 
  -9   1   1     1103.16     1027.18     74.10 o 
  -8   1   1       90.21       51.17     25.60 o 
  -7   1   1      123.74       65.31     33.00 o 
  -6   1   1     4185.00     4353.29    119.28 o 
  -5   1   1      908.45      732.32     47.07 o 
  -4   1   1      174.14      206.58     27.38 o 
  -3   1   1       54.66       32.20     12.23 o 
  -2   1   1    23156.05    24903.70    243.86 o 
  -1   1   1    10456.67    11234.87    151.61 o 
   0   1   1     2393.85     2336.19     50.84 o 
   1   1   1     9477.86    10086.91    113.45 o 
   2   1   1    24991.00    26098.50    533.42 o 
   3   1   1      186.25      181.32     40.40 o 
   4   1   1     7499.52     7183.07    114.48 o 
   5   1   1     1275.88     1247.40     67.79 o 
   6   1   1     9508.90     9505.44    189.74 o 
   7   1   1      630.53      607.07     49.30 o 
   8   1   1      321.42      311.70     42.37 o 
   9   1   1     1309.59     1256.34     74.62 o 
  10   1   1     1252.48     1120.82     77.73 o 
  11   1   1      349.72      318.82     90.20 o 
  12   1   1      531.39      491.80    111.87 o 
  13   1   1     1213.76     1167.58    179.06 o 
  14   1   1     1421.13     1424.77    178.15 o 
  15   1   1      715.39      765.08    161.13 o 
  16   1   1     1833.08     1988.92    291.88 o 
  17   1   1        9.86      -22.10    134.13 o 
  18   1   1     1180.41     1326.48    248.50 o 
 -18   2   1      243.04      320.51    135.33 o 
 -17   2   1        4.30      -75.66     75.66 o 
 -16   2   1      354.78      386.12    131.25 o 
 -15   2   1        0.60      -66.00     69.85 o 
 -14   2   1        6.04      -31.31     41.43 o 
 -13   2   1      767.52      776.07     95.29 o 
 -12   2   1      491.30      467.03     72.56 o 
 -11   2   1     4365.40     4138.16    160.57 o 
 -10   2   1     3341.57     3035.12    130.72 o 
  -9   2   1     7612.69     7513.08    193.23 o 
  -8   2   1     3530.87     3413.21    121.85 o 
  -7   2   1    34314.86    34113.37    410.22 o 
  -6   2   1     5391.30     5054.74    129.14 o 
  -5   2   1    63127.69    61101.59    555.50 o 
  -4   2   1    26751.73    27642.54    298.92 o 
  -3   2   1    47210.50    47055.81    369.41 o 
  -2   2   1    18292.58    19532.21    181.06 o 
  -1   2   1     1573.06     1643.02     55.88 o 
   0   2   1      178.62      212.95     15.40 o 
   1   2   1      220.61      207.19     18.06 o 
   2   2   1     2247.36     2135.66     58.91 o 
   3   2   1    15941.70    17082.73    200.84 o 
   4   2   1      247.12      206.62     20.49 o 
   5   2   1    16790.98    16714.24    217.12 o 
   6   2   1    15711.15    15822.02    248.64 o 
   7   2   1    25196.04    24251.37    317.84 o 
   8   2   1     4458.42     4092.12    122.74 o 
   9   2   1    27613.28    27742.48    376.40 o 
  10   2   1       19.46       54.73     30.53 o 
  11   2   1    21009.47    20826.43    573.91 o 
  12   2   1     1119.72     1185.48    176.53 o 
  13   2   1     6355.85     6582.79    347.26 o 
  14   2   1      557.40      801.93    156.40 o 
  15   2   1     1407.95     1406.77    217.94 o 
  16   2   1       82.24       45.06    100.12 o 
  17   2   1      220.19      228.65    127.78 o 
  18   2   1        5.67       29.22    108.02 o 
 -18   3   1      566.09      689.07    171.74 o 
 -17   3   1       17.68        6.99     91.22 o 
 -16   3   1     2128.94     2145.91    230.38 o 
 -15   3   1     1060.79     1346.85    185.19 o 
 -14   3   1     5444.83     5430.21    217.31 o 
 -13   3   1     4578.09     4636.33    188.94 o 
 -12   3   1     5864.89     5830.66    201.67 o 
 -11   3   1    16030.21    16259.29    329.61 o 
 -10   3   1     2041.29     1953.09    105.73 o 
  -9   3   1    20279.16    20030.71    374.07 o 
  -8   3   1      519.32      480.80     41.00 o 
  -7   3   1     3006.32     2639.08    102.50 o 
  -6   3   1     2467.19     2823.99     97.84 o 
  -5   3   1      536.26      541.93     43.49 o 
  -4   3   1     2405.88     2557.42     78.37 o 
  -3   3   1     4793.58     4728.04     87.90 o 
  -2   3   1    51602.91    53223.98    402.00 o 
  -1   3   1     7880.27     8549.34    133.21 o 
   0   3   1    37192.09    39028.77    336.78 o 
   1   3   1     4676.68     4489.37     84.25 o 
   2   3   1   267933.22   217962.06   3433.92 o 
   3   3   1    54689.67    56696.34    514.56 o 
   4   3   1    76829.55    75640.34    835.05 o 
   5   3   1    25740.51    26128.57    266.45 o 
   6   3   1     7209.22     7139.94    152.98 o 
   7   3   1    19305.00    19511.24    337.55 o 
   8   3   1        1.00       -4.27     20.10 o 
   9   3   1     3208.79     3417.67    123.10 o 
  10   3   1       72.45       47.21     32.77 o 
  11   3   1      390.79      294.85     91.23 o 
  12   3   1     2071.73     1803.95    181.69 o 
  13   3   1     2104.37     2061.50    198.45 o 
  14   3   1     1507.42     1533.98    291.65 o 
  15   3   1      618.03      715.71    154.84 o 
  16   3   1     1618.43     1562.62    238.65 o 
  17   3   1        2.57      -62.62    141.04 o 
 -18   4   1     1935.00     2203.80    248.83 o 
 -17   4   1        1.94      -40.01     88.46 o 
 -16   4   1     3018.00     3025.32    262.00 o 
 -15   4   1      442.45      454.19    158.32 o 
 -14   4   1      399.72      371.18     73.47 o 
 -13   4   1       34.41       31.00     44.29 o 
 -12   4   1      628.45      525.54     77.04 o 
 -11   4   1     1701.09     1540.29    103.06 o 
 -10   4   1       49.48       66.15     33.44 o 
  -9   4   1    10267.34    10585.09    168.16 o 
  -8   4   1     2500.65     2206.82    100.76 o 
  -7   4   1    24982.58    24366.93    340.07 o 
  -6   4   1    28215.26    28796.51    357.66 o 
  -5   4   1    49344.78    48524.31    481.16 o 
  -4   4   1    67984.49    68256.77    594.11 o 
  -3   4   1    28024.96    28297.83    269.88 o 
  -2   4   1   121598.61   118896.65   1126.27 o 
  -1   4   1     1904.96     1945.40     67.40 o 
   0   4   1    33553.68    35736.91    330.81 o 
   1   4   1     1879.78     1700.88     56.99 o 
   2   4   1    27203.38    27958.74    263.41 o 
   3   4   1    20611.54    21285.96    298.09 o 
   4   4   1       26.21        9.92     12.65 o 
   5   4   1     1822.62     1680.53     61.96 o 
   6   4   1       71.88       88.79     21.59 o 
   7   4   1     6933.45     6525.13    136.69 o 
   8   4   1        3.63       17.59     19.50 o 
   9   4   1    11497.21    11322.11    243.75 o 
  10   4   1     5286.42     5056.90    239.95 o 
  11   4   1     7679.77     7268.55    336.50 o 
  12   4   1     1979.83     1736.63    190.87 o 
  13   4   1      127.18      117.77    167.43 o 
  14   4   1     4053.56     4443.39    304.38 o 
  15   4   1        0.76      -73.38     73.38 o 
  16   4   1     1161.34     1461.37    258.57 o 
  17   4   1      276.24      476.26    143.05 o 
 -18   5   1      344.93      284.98    196.00 o 
 -17   5   1       60.48      146.92    143.69 o 
 -16   5   1      878.96     1046.81    187.73 o 
 -15   5   1      769.26      872.77    157.91 o 
 -14   5   1     1240.65     1373.95    114.22 o 
 -13   5   1     5045.83     5001.09    198.68 o 
 -12   5   1     1161.69     1203.86    137.11 o 
 -11   5   1    10428.11    10885.39    268.28 o 
 -10   5   1       91.30      132.10     38.06 o 
  -9   5   1    13048.36    13362.89    276.56 o 
  -8   5   1      746.33      597.09     59.78 o 
  -7   5   1     3136.40     3030.20    113.36 o 
  -6   5   1     8810.24     9070.90    144.63 o 
  -5   5   1     1794.73     1729.85     85.79 o 
  -4   5   1     6069.56     5689.57    126.19 o 
  -3   5   1      922.91      968.22     41.22 o 
  -2   5   1     2639.07     2809.51     63.90 o 
  -1   5   1        1.52       -8.62     14.74 o 
   0   5   1    12567.34    13194.77    177.76 o 
   1   5   1     5144.44     4859.65    105.07 o 
   2   5   1    24841.07    23989.83    311.30 o 
   3   5   1    11363.53    11226.02    177.57 o 
   4   5   1     1089.92      930.12     59.78 o 
   5   5   1    19221.44    19672.71    310.36 o 
   6   5   1      247.69      340.20     36.56 o 
   7   5   1     9966.08     9551.43    156.76 o 
   8   5   1     2099.05     2071.66     74.88 o 
   9   5   1     5314.68     5361.35    126.29 o 
  10   5   1      956.38      988.96     63.81 o 
  11   5   1       22.18        1.73     36.97 o 
  12   5   1     2072.98     2144.83    205.68 o 
  13   5   1        6.96        7.49     79.32 o 
  14   5   1        0.11      -73.76     73.76 o 
  15   5   1        0.23      -74.49     74.49 o 
  16   5   1       79.39      148.25     99.95 o 
  17   5   1        2.70      -37.34     98.46 o 
 -18   6   1       16.29      -60.34    106.78 o 
 -17   6   1        7.68      157.64    107.23 o 
 -16   6   1        0.20      115.48     97.07 o 
 -15   6   1      247.09      213.57    106.34 o 
 -14   6   1      151.46      254.20     65.23 o 
 -13   6   1      100.96       49.50     44.68 o 
 -12   6   1     1154.36     1091.57     99.22 o 
 -11   6   1      256.88      218.37     51.30 o 
 -10   6   1     1690.12     1623.04    100.62 o 
  -9   6   1       31.24       96.97     36.31 o 
  -8   6   1        2.27        2.64     17.28 o 
  -7   6   1     1439.34     1507.26     63.68 o 
  -6   6   1       21.57       48.98     22.72 o 
  -5   6   1      186.99      245.00     37.58 o 
  -4   6   1     2515.06     2414.99     77.69 o 
  -3   6   1      109.36      115.21     19.68 o 
  -2   6   1     2813.53     2755.94     73.96 o 
  -1   6   1     6285.10     6305.76    165.32 o 
   0   6   1      269.06      221.76     30.59 o 
   1   6   1     3076.45     2978.28     88.15 o 
   2   6   1      304.14      278.66     34.80 o 
   3   6   1     6823.65     6924.39    130.88 o 
   4   6   1     3685.32     3936.84    100.23 o 
   5   6   1     2114.73     2086.96     76.47 o 
   6   6   1     1400.48     1312.05     63.88 o 
   7   6   1      233.06      171.33     31.51 o 
   8   6   1     2109.90     2232.07     88.63 o 
   9   6   1      778.14      760.33     55.11 o 
  10   6   1      146.38      168.98     33.97 o 
  11   6   1        3.09      -33.06     33.06 o 
  12   6   1        1.81       15.32     69.35 o 
  13   6   1       51.47       54.75     74.29 o 
  14   6   1      174.75      148.42    103.38 o 
  15   6   1       13.76      -76.32     76.32 o 
  16   6   1       36.12       28.89    169.96 o 
  17   6   1        8.58      -60.73     93.30 o 
 -18   7   1      367.79      449.75    231.15 o 
 -17   7   1      136.64      332.50    167.89 o 
 -16   7   1      426.57      510.09    142.11 o 
 -15   7   1     2265.30     2420.21    186.37 o 
 -14   7   1     1250.12     1285.37    120.21 o 
 -13   7   1     4172.12     4405.55    264.24 o 
 -12   7   1      938.41     1073.22    125.87 o 
 -11   7   1     3759.45     3741.52    185.95 o 
 -10   7   1     2852.76     2817.22    172.98 o 
  -9   7   1    10403.13    10486.83    526.59 o 
  -8   7   1     2043.35     1986.95     77.80 o 
  -7   7   1     5761.16     5533.05    162.66 o 
  -6   7   1      492.75      371.68     42.48 o 
  -5   7   1    32821.22    34331.41    371.57 o 
  -4   7   1     2242.39     2119.85     89.54 o 
  -3   7   1     3432.17     3306.18     98.15 o 
  -2   7   1    17220.25    17089.95    309.66 o 
  -1   7   1     4307.19     4367.85    146.41 o 
   0   7   1     4602.25     4493.48    133.72 o 
   1   7   1     6261.64     6245.14    138.97 o 
   2   7   1     7870.95     7975.90    203.21 o 
   3   7   1    11505.11    10892.50    176.82 o 
   4   7   1     8162.99     8488.42    158.02 o 
   5   7   1    21849.82    22273.33    280.45 o 
   6   7   1     2022.46     1973.98     79.98 o 
   7   7   1     5047.35     5136.55    133.43 o 
   8   7   1     1558.32     1559.47     82.98 o 
   9   7   1     1772.90     1781.60     86.57 o 
  10   7   1      150.05      179.43     38.26 o 
  11   7   1      478.89      354.06     78.13 o 
  12   7   1     1331.36     1219.43    238.99 o 
  13   7   1     1658.19     1756.18    202.01 o 
  14   7   1      121.30        3.42     92.06 o 
  15   7   1      189.41      121.78    118.71 o 
  16   7   1       56.72       95.65    102.81 o 
  17   7   1      220.69      175.03    230.80 o 
 -18   8   1     1702.31     2355.32    285.93 o 
 -17   8   1      623.20      573.38    156.65 o 
 -16   8   1     2171.89     2460.26    250.21 o 
 -15   8   1      261.29      286.29     94.47 o 
 -14   8   1     4021.15     4490.37    201.16 o 
 -13   8   1      416.75      374.22     70.62 o 
 -12   8   1     3352.49     3386.32    146.29 o 
 -11   8   1      986.42      833.47     87.25 o 
 -10   8   1     1280.33     1247.03     85.03 o 
  -9   8   1    13028.64    13540.08    260.11 o 
  -8   8   1     5682.76     5501.01    155.27 o 
  -7   8   1    21121.37    21027.64    306.57 o 
  -6   8   1    25907.02    26323.59    336.02 o 
  -5   8   1    26038.78    26140.06    322.41 o 
  -4   8   1    47889.97    48929.65    693.51 o 
  -3   8   1     5289.54     5043.45    129.95 o 
  -2   8   1    44102.15    45351.09    602.81 o 
  -1   8   1     5062.65     5052.12    168.82 o 
   0   8   1    36131.93    35706.08    406.84 o 
   1   8   1     1310.14     1138.11     63.88 o 
   2   8   1    10111.02     9494.23    189.20 o 
   3   8   1      930.06      916.14     54.68 o 
   4   8   1     2676.52     2622.69     92.10 o 
   5   8   1    11143.89    11397.00    198.74 o 
   6   8   1        0.96       -6.74     17.24 o 
   7   8   1     6202.97     5709.73    166.61 o 
   8   8   1      847.31      922.23     64.88 o 
   9   8   1    10399.50    10572.81    214.87 o 
  10   8   1     1778.60     1923.96     96.27 o 
  11   8   1     5539.56     5566.51    233.46 o 
  12   8   1     2873.72     2767.37    343.73 o 
  13   8   1     2726.09     2844.49    246.84 o 
  14   8   1     2899.86     2804.65    440.52 o 
  15   8   1      117.82      -46.36     90.23 o 
  16   8   1      376.87      240.99    285.08 o 
  17   8   1        2.23      -53.56    103.16 o 
 -17   9   1       64.62       14.20    105.44 o 
 -16   9   1     1085.62      970.33    187.35 o 
 -15   9   1       70.13       73.41    101.44 o 
 -14   9   1     5462.89     5855.94    210.03 o 
 -13   9   1     4117.81     4061.40    171.28 o 
 -12   9   1     3913.58     3955.72    219.66 o 
 -11   9   1    11746.20    12116.45    270.91 o 
 -10   9   1      735.59      680.03     72.24 o 
  -9   9   1    10822.11    10788.47    235.20 o 
  -8   9   1       96.79       90.69     30.04 o 
  -7   9   1     7050.76     7048.00    198.34 o 
  -6   9   1       38.47       67.92     23.30 o 
  -5   9   1       33.29       23.73     23.06 o 
  -4   9   1     2993.56     2751.86    104.14 o 
  -3   9   1      678.24      688.69     55.97 o 
  -2   9   1     8822.34     8762.09    346.38 o 
  -1   9   1      415.41      332.68     56.20 o 
   0   9   1    61091.61    61772.59    759.83 o 
   1   9   1     1997.10     2067.59    182.63 o 
   2   9   1    28779.48    27741.03    369.04 o 
   3   9   1    14389.62    13998.15    224.92 o 
   4   9   1    30565.84    31435.02    365.01 o 
   5   9   1     9473.40     8955.61    181.43 o 
   6   9   1     4390.56     4043.00    122.93 o 
   7   9   1    15001.84    14800.59    250.10 o 
   8   9   1      361.78      405.87     53.57 o 
   9   9   1     3077.89     3064.71    118.68 o 
  10   9   1        0.76      -10.27     31.13 o 
  11   9   1      511.69      587.99    125.34 o 
  12   9   1       10.03       50.47     75.84 o 
  13   9   1     1025.96      781.88    162.05 o 
  14   9   1     2120.86     2504.80    277.01 o 
  15   9   1      243.02      102.80    151.76 o 
  16   9   1     1067.45      297.18    496.41 o 
  17   9   1        6.77      -56.89     99.94 o 
 -17  10   1      504.92      729.86    259.50 o 
 -16  10   1      143.86       52.37    105.98 o 
 -15  10   1     1213.54     1588.45    184.82 o 
 -14  10   1      875.77      880.50    105.15 o 
 -13  10   1      132.21      155.36     56.81 o 
 -12  10   1     3183.97     3307.42    153.84 o 
 -11  10   1        2.30       -3.65     37.26 o 
 -10  10   1     3708.85     3800.70    148.15 o 
  -9  10   1     5459.19     5507.02    170.44 o 
  -8  10   1     2656.28     2477.36    109.55 o 
  -7  10   1    11699.32    11464.37    230.11 o 
  -6  10   1      772.25      791.97     71.35 o 
  -5  10   1    29667.54    29814.33    427.04 o 
  -4  10   1     7450.19     7227.08    177.81 o 
  -3  10   1     8769.47     8824.21    192.53 o 
  -2  10   1     5404.34     5273.36    199.17 o 
  -1  10   1      144.67       96.00     42.40 o 
   0  10   1    13026.17    13187.48    392.32 o 
   1  10   1      353.49      257.85     47.57 o 
   2  10   1     1430.78     1217.18     77.81 o 
   3  10   1      202.65      202.39     39.10 o 
   4  10   1    14082.78    14427.71    240.73 o 
   5  10   1     1236.14     1050.38     67.02 o 
   6  10   1     7787.56     7930.98    181.09 o 
   7  10   1    11963.60    11794.15    228.92 o 
   8  10   1     2340.83     2631.71    109.80 o 
   9  10   1    15888.92    15910.07    283.07 o 
  10  10   1      414.15      334.02     54.63 o 
  11  10   1     5455.67     5365.61    238.05 o 
  12  10   1        3.10      112.16    123.18 o 
  13  10   1     2482.03     2580.52    241.86 o 
  14  10   1      757.19      677.95    255.46 o 
  15  10   1       17.52      124.60    191.05 o 
  16  10   1      177.84      230.14    137.81 o 
 -17  11   1      213.24      217.32    186.21 o 
 -16  11   1      189.07      434.41    199.81 o 
 -15  11   1      219.57      322.51    100.98 o 
 -14  11   1      239.59      229.89     66.35 o 
 -13  11   1        5.85      -30.99     43.25 o 
 -12  11   1      235.71      194.47     55.77 o 
 -11  11   1       11.48       -8.19     37.89 o 
 -10  11   1       28.14      -25.74     31.53 o 
  -9  11   1     1439.06     1290.28    101.96 o 
  -8  11   1     3504.83     3318.16    143.43 o 
  -7  11   1      719.96      580.79     71.18 o 
  -6  11   1     6131.20     5649.73    173.20 o 
  -5  11   1    11235.87    10867.58    317.54 o 
  -4  11   1     1819.92     1708.30     91.17 o 
  -3  11   1    24105.63    23629.68    444.83 o 
  -2  11   1     3605.19     3626.03    170.11 o 
  -1  11   1    22414.96    22592.53    443.74 o 
   0  11   1     8649.38     8186.14    253.34 o 
   1  11   1     1729.48     1588.47     88.23 o 
   2  11   1    23736.77    25247.64    379.65 o 
   3  11   1        6.22       11.15     22.17 o 
   4  11   1     6711.45     6466.61    162.74 o 
   5  11   1     2634.52     2604.85    105.74 o 
   6  11   1       92.56      123.50     34.13 o 
   7  11   1      146.21      163.62     37.50 o 
   8  11   1      306.20      285.64     50.76 o 
   9  11   1       27.76       17.14     31.79 o 
  10  11   1      525.81      524.74     78.85 o 
  11  11   1      492.27      494.37    114.46 o 
  12  11   1       15.07       68.80     84.13 o 
  13  11   1     2226.36     2622.14    403.99 o 
  14  11   1       21.85       19.87     99.11 o 
  15  11   1      851.71      432.54    430.27 o 
  16  11   1      836.17      361.52    420.59 o 
 -17  12   1        4.30      -52.08    177.45 o 
 -16  12   1        2.81      -33.42    167.77 o 
 -15  12   1      578.05      280.43    203.49 o 
 -14  12   1      824.34      848.31    119.82 o 
 -13  12   1     1377.98     1372.36    138.31 o 
 -12  12   1      918.42     1140.10    120.95 o 
 -11  12   1      147.74       98.51     51.02 o 
 -10  12   1     4345.19     4411.09    184.94 o 
  -9  12   1      253.95      215.94     57.23 o 
  -8  12   1       55.06       39.48     35.97 o 
  -7  12   1       34.63       30.84     36.86 o 
  -6  12   1       26.14       23.67     28.04 o 
  -5  12   1        0.87       18.77     24.10 o 
  -4  12   1      218.36      187.88     45.11 o 
  -3  12   1     1003.67     1004.33    118.49 o 
  -2  12   1     2382.37     2103.28    171.35 o 
  -1  12   1     4867.11     4522.49    198.58 o 
   0  12   1     1780.75     1852.46    129.08 o 
   1  12   1    18688.84    19175.53    415.76 o 
   2  12   1       89.53       23.54     25.44 o 
   3  12   1    13522.09    14104.70    286.19 o 
   4  12   1     4488.19     4655.78    143.68 o 
   5  12   1     3259.37     3197.65    120.96 o 
   6  12   1     5701.95     5735.52    165.36 o 
   7  12   1      823.75      733.07     74.81 o 
   8  12   1     5478.83     5527.44    169.22 o 
   9  12   1      562.94      516.99     67.60 o 
  10  12   1      121.52      138.18     61.76 o 
  11  12   1        5.34      -21.42     58.73 o 
  12  12   1       27.03       51.66     82.54 o 
  13  12   1      203.21      201.02    115.95 o 
  14  12   1       51.85      -85.28     92.29 o 
  15  12   1       57.78       95.96    102.96 o 
  16  12   1        5.75     -105.13    114.63 o 
 -16  13   1       54.45      -10.14    144.04 o 
 -15  13   1       13.78       48.99    106.20 o 
 -14  13   1      404.86      172.41     95.39 o 
 -13  13   1       55.45       68.50     64.07 o 
 -12  13   1      891.59      758.72    110.59 o 
 -11  13   1       46.88       15.33     52.97 o 
 -10  13   1     1357.08     1329.72    117.38 o 
  -9  13   1       29.72       61.97     43.92 o 
  -8  13   1     7631.31     7502.64    228.63 o 
  -7  13   1     2569.33     2722.30    135.46 o 
  -6  13   1     5513.37     5467.70    180.02 o 
  -5  13   1      347.58      293.32     53.68 o 
  -4  13   1     9308.79     9657.67    232.48 o 
  -3  13   1      243.05      232.16     70.89 o 
  -2  13   1     4320.29     3945.26    446.63 o 
  -1  13   1      522.14      577.57     91.80 o 
   0  13   1    15467.61    15693.53    479.70 o 
   1  13   1      414.39      329.73     67.28 o 
   2  13   1     4708.14     4701.04    166.29 o 
   3  13   1       20.26        6.09     25.26 o 
   4  13   1     7920.99     7823.31    193.97 o 
   5  13   1       68.91       45.57     30.38 o 
   6  13   1     8032.31     7968.02    202.27 o 
   7  13   1       49.04       51.71     34.74 o 
   8  13   1     3695.21     3825.52    147.13 o 
   9  13   1      240.14      289.44     56.20 o 
  10  13   1     5981.22     6429.90    231.29 o 
  11  13   1      457.93      411.52     96.88 o 
  12  13   1     3525.69     4246.77    296.56 o 
  13  13   1       44.52       89.24     93.19 o 
  14  13   1     1952.37     2337.77    342.23 o 
  15  13   1       31.52      130.17    124.21 o 
  16  13   1      778.39      316.49    582.94 o 
 -16  14   1      456.78      -20.51    155.33 o 
 -15  14   1       72.53      112.62    113.12 o 
 -14  14   1       88.32       83.01     86.09 o 
 -13  14   1       75.73       69.61     79.46 o 
 -12  14   1      209.25      219.30     84.23 o 
 -11  14   1      795.95      854.18    112.21 o 
 -10  14   1      183.30      100.95     53.89 o 
  -9  14   1     6378.13     6411.56    226.15 o 
  -8  14   1      673.90      752.77     94.66 o 
  -7  14   1     5825.07     5904.59    202.78 o 
  -6  14   1      660.90      671.39     78.65 o 
  -5  14   1     6531.08     6498.92    200.58 o 
  -4  14   1      353.14      338.28     66.21 o 
  -3  14   1     6505.07     5997.15    305.41 o 
  -2  14   1     4782.29     4843.78    284.50 o 
  -1  14   1    11651.31    11177.38    793.58 o 
   0  14   1     1408.70     1269.74    117.55 o 
   1  14   1     4942.84     5012.54    257.95 o 
   2  14   1      135.23       74.99     33.20 o 
   3  14   1     3747.17     3654.02    155.04 o 
   4  14   1     2397.53     2459.82    113.19 o 
   5  14   1     7184.36     7116.17    194.38 o 
   6  14   1      108.21      120.63     40.52 o 
   7  14   1     9641.16     9690.52    237.06 o 
   8  14   1      681.11      732.06     78.55 o 
   9  14   1     9869.39    10030.76    251.06 o 
  10  14   1       10.55       57.50     52.64 o 
  11  14   1     4198.76     4496.37    241.11 o 
  12  14   1      156.69      -10.15     86.18 o 
  13  14   1     1822.35     1847.10    226.67 o 
  14  14   1       24.86       31.97     98.87 o 
  15  14   1      689.74      242.15    417.13 o 
 -16  15   1      416.94     -112.46    160.86 o 
 -15  15   1      175.24       20.05    171.00 o 
 -14  15   1     1248.03     1469.76    234.09 o 
 -13  15   1     1150.45     1028.20    158.42 o 
 -12  15   1     1269.24     1279.32    169.11 o 
 -11  15   1     2607.46     2597.09    223.75 o 
 -10  15   1      993.40      916.02    114.37 o 
  -9  15   1     4585.90     4709.08    198.72 o 
  -8  15   1      102.14       79.40     47.53 o 
  -7  15   1     2649.06     2551.63    140.03 o 
  -6  15   1       72.11      162.49     51.82 o 
  -5  15   1       15.56        0.05     34.48 o 
  -4  15   1        3.75       23.90     35.48 o 
  -3  15   1      155.28      126.98     62.67 o 
  -2  15   1     9909.07     9747.29    406.61 o 
  -1  15   1      963.00     1052.27    139.67 o 
   0  15   1    10467.47    10696.42    477.65 o 
   1  15   1      599.56      608.21    101.45 o 
   2  15   1    10558.18    10459.43    337.52 o 
   3  15   1     2910.94     2837.77    146.96 o 
   4  15   1     8279.32     8544.28    218.42 o 
   5  15   1     3246.78     3137.95    138.43 o 
   6  15   1      510.67      482.21     68.38 o 
   7  15   1     5533.19     5493.81    182.91 o 
   8  15   1     3124.66     3125.10    143.54 o 
   9  15   1       72.61      145.38     57.59 o 
  10  15   1       75.22       89.49     58.26 o 
  11  15   1       25.31       40.81     70.48 o 
  12  15   1      200.20      279.61    109.57 o 
  13  15   1      255.39      275.46    120.57 o 
  14  15   1      341.91      119.15    199.92 o 
  15  15   1      169.38      142.57    125.13 o 
 -15  16   1      153.72      -15.90    162.47 o 
 -14  16   1       66.15      -91.20     91.20 o 
 -13  16   1       95.39        6.55     80.27 o 
 -12  16   1        3.54       -6.85     73.22 o 
 -11  16   1       54.39       39.10     71.42 o 
 -10  16   1       96.89        4.94     65.28 o 
  -9  16   1     1957.86     2141.29    175.94 o 
  -8  16   1       60.69      131.97     55.22 o 
  -7  16   1     3537.60     3471.87    168.70 o 
  -6  16   1     3503.22     3421.84    161.44 o 
  -5  16   1    10415.70    10191.47    272.20 o 
  -4  16   1     6704.97     6737.21    247.61 o 
  -3  16   1      377.80      384.78    107.45 o 
  -2  16   1    17670.92    18385.22    591.11 o 
  -1  16   1      715.44      542.93    151.18 o 
   0  16   1    10291.40    10297.20    434.97 o 
   1  16   1     2418.20     2543.12    175.02 o 
   2  16   1     1345.23     1404.48    132.82 o 
   3  16   1     1978.01     1828.32    125.11 o 
   4  16   1        9.88       32.62     34.12 o 
   5  16   1      315.45      279.24     62.16 o 
   6  16   1     2517.75     2591.54    132.33 o 
   7  16   1       13.08        3.79     40.72 o 
   8  16   1      246.16      163.17     53.46 o 
   9  16   1     1913.25     2011.04    144.72 o 
  10  16   1     1287.22     1301.14    151.45 o 
  11  16   1      781.41      792.07    135.56 o 
  12  16   1      796.54     1037.75    199.96 o 
  13  16   1       41.63      116.45    114.42 o 
  14  16   1      740.41      288.50    356.40 o 
 -15  17   1      100.87       -2.30    162.47 o 
 -14  17   1      478.00      210.86    221.36 o 
 -13  17   1      810.43      513.77    265.12 o 
 -12  17   1      341.34      359.82    109.19 o 
 -11  17   1     1372.58     1565.82    173.70 o 
 -10  17   1      300.73      304.69    113.96 o 
  -9  17   1     4062.80     4255.82    248.04 o 
  -8  17   1     1727.70     1811.94    168.16 o 
  -7  17   1       47.32      109.47     63.74 o 
  -6  17   1     7167.32     7022.86    236.47 o 
  -5  17   1       97.94       -4.35     46.92 o 
  -4  17   1      100.40      120.66     56.96 o 
  -3  17   1     4567.58     5018.65    316.10 o 
  -2  17   1       11.26      -16.74     54.81 o 
  -1  17   1      763.33      559.30    229.65 o 
   0  17   1      311.15      338.98    109.36 o 
   1  17   1       90.52       89.09     68.75 o 
   2  17   1     2335.60     2196.04    170.69 o 
   3  17   1     3908.32     3928.84    223.95 o 
   4  17   1      259.08      251.41     57.87 o 
   5  17   1     5620.91     5403.59    217.17 o 
   6  17   1       73.97       69.55     45.09 o 
   7  17   1     2654.36     2913.84    176.68 o 
   8  17   1     6191.24     6443.21    215.49 o 
   9  17   1     1224.63     1192.48    135.55 o 
  10  17   1     2751.09     3089.68    186.72 o 
  11  17   1        4.94      -12.94     73.02 o 
  12  17   1     1047.86     1245.58    210.55 o 
  13  17   1      304.07      288.77    127.51 o 
  14  17   1      193.86      207.05    169.27 o 
 -14  18   1      233.68       95.68    123.36 o 
 -13  18   1     1113.85      646.77    358.76 o 
 -12  18   1     1554.14     1068.63    419.84 o 
 -11  18   1      224.84      201.44     96.18 o 
 -10  18   1     1690.37     2055.24    189.20 o 
  -9  18   1      171.22      219.81     92.70 o 
  -8  18   1     3329.33     3246.18    221.18 o 
  -7  18   1      256.51      173.12     79.56 o 
  -6  18   1      109.71      109.81     82.67 o 
  -5  18   1      328.78      257.87    106.88 o 
  -4  18   1      398.53      285.57     73.74 o 
  -3  18   1      394.02      393.53    122.64 o 
  -2  18   1        1.14      -51.84     51.84 o 
  -1  18   1     3945.15     4385.55    306.77 o 
   0  18   1       39.73       97.39     75.36 o 
   1  18   1    10972.02    11895.21    504.48 o 
   2  18   1     1880.97     1943.19    212.73 o 
   3  18   1     7659.83     9079.13    565.09 o 
   4  18   1     2158.40     2124.92    139.51 o 
   5  18   1     2395.25     2377.13    136.19 o 
   6  18   1     4506.76     4720.69    186.45 o 
   7  18   1      200.10      262.65     75.02 o 
   8  18   1     1190.40     1217.94    112.04 o 
   9  18   1        1.15       -3.41     58.11 o 
  10  18   1      150.24      179.57     75.52 o 
  11  18   1        0.61      -57.37     76.51 o 
  12  18   1      119.75        7.20     97.30 o 
  13  18   1       49.06       92.41    125.91 o 
 -14  19   1      220.41      185.80    177.68 o 
 -13  19   1      236.01      187.41    142.63 o 
 -12  19   1     1089.20     1190.83    248.66 o 
 -11  19   1      504.75      561.75    132.30 o 
 -10  19   1      539.97      650.68    138.87 o 
  -9  19   1     3682.47     3834.91    263.74 o 
  -8  19   1     5727.02     6343.10    313.59 o 
  -7  19   1     2489.69     2412.38    197.04 o 
  -6  19   1     2547.06     2674.06    256.64 o 
  -5  19   1     4252.45     4233.80    314.95 o 
  -4  19   1     7305.64     7164.85    486.27 o 
  -3  19   1     7752.50     8683.82    443.40 o 
  -2  19   1     1952.54     2159.47    231.61 o 
  -1  19   1     8756.67     8661.73    437.70 o 
   0  19   1      759.51      754.09    164.10 o 
   1  19   1     7671.67     8729.15    443.89 o 
   2  19   1     1731.99     1728.28    200.33 o 
   3  19   1      364.22      365.49    119.07 o 
   4  19   1      663.35      626.82    100.40 o 
   5  19   1     1798.23     1634.08    119.14 o 
   6  19   1     2177.34     2261.71    138.67 o 
   7  19   1      596.66      551.15     88.10 o 
   8  19   1     1185.86     1187.52    139.25 o 
   9  19   1      472.33      486.36     95.86 o 
  10  19   1     1282.33     1506.06    153.88 o 
  11  19   1      592.88      678.30    142.09 o 
  12  19   1      465.65      230.00    216.86 o 
  13  19   1      336.79      422.66    253.97 o 
 -13  20   1       17.31       30.60     99.30 o 
 -12  20   1      875.62      616.77    285.16 o 
 -11  20   1      674.33      407.00    248.83 o 
 -10  20   1     1899.70     2209.15    232.82 o 
  -9  20   1     1089.88      954.86    157.41 o 
  -8  20   1     1152.34     1343.05    183.86 o 
  -7  20   1      292.38      294.65    121.67 o 
  -6  20   1     2594.40     2510.82    255.14 o 
  -5  20   1      815.78      923.88    193.09 o 
  -4  20   1     1440.66     1501.02    212.38 o 
  -3  20   1     3952.65     3961.64    311.87 o 
  -2  20   1     3630.17     3777.77    469.56 o 
  -1  20   1     3238.57     3390.82    288.56 o 
   0  20   1     5081.18     5533.84    368.57 o 
   1  20   1     1881.10     2055.90    258.00 o 
   2  20   1      571.64      721.73    166.91 o 
   3  20   1      416.36      421.18    134.85 o 
   4  20   1     2883.01     3108.25    212.91 o 
   5  20   1     2771.64     2860.68    156.73 o 
   6  20   1     1023.55      977.29    109.20 o 
   7  20   1     1595.72     1756.61    138.50 o 
   8  20   1     1359.01     1582.60    150.25 o 
   9  20   1      831.84      909.75    130.37 o 
  10  20   1      713.37      734.98    123.44 o 
  11  20   1      411.34      421.96    162.93 o 
  12  20   1      625.68      745.99    291.30 o 
 -12  21   1      525.03      239.19    221.03 o 
 -11  21   1      521.94      295.74    222.53 o 
 -10  21   1      623.46      701.08    147.37 o 
  -9  21   1      486.44      347.42    117.72 o 
  -8  21   1      102.06       69.82     95.24 o 
  -7  21   1     2112.69     2146.16    297.06 o 
  -6  21   1       42.50       -9.94     89.08 o 
  -5  21   1      361.68      196.91    108.16 o 
  -4  21   1       80.00      114.21     93.80 o 
  -3  21   1       40.47       60.27     85.54 o 
  -2  21   1     1768.15     1714.37    233.88 o 
  -1  21   1      100.58       77.90     85.35 o 
   0  21   1     2082.47     2374.28    251.76 o 
   1  21   1       63.66      186.08    106.11 o 
   2  21   1     1351.76     1301.52    223.58 o 
   3  21   1     1915.23     2128.01    304.21 o 
   4  21   1      876.11     1084.42    172.00 o 
   5  21   1      230.42      368.60     94.22 o 
   6  21   1      379.27      436.20     93.61 o 
   7  21   1      485.59      378.07     96.59 o 
   8  21   1       75.52       25.85     69.56 o 
   9  21   1       37.21       59.45     72.77 o 
  10  21   1       82.58      221.85    130.40 o 
  11  21   1       10.78       62.33    117.13 o 
  12  21   1      200.12      271.71    258.57 o 
 -12  22   1      293.85      348.64    140.74 o 
 -11  22   1       23.29       56.38    110.69 o 
 -10  22   1     1196.15     1174.55    183.09 o 
  -9  22   1      131.95      175.23    223.66 o 
  -8  22   1     1448.57     1468.96    253.83 o 
  -7  22   1     1656.82     1695.45    270.20 o 
  -6  22   1       75.12       13.30     92.66 o 
  -5  22   1     1098.71     1235.15    227.74 o 
  -4  22   1        2.99       64.85     86.21 o 
  -3  22   1      114.16      119.49     99.50 o 
  -2  22   1      127.64       14.57     85.90 o 
  -1  22   1       79.66       60.50     81.83 o 
   0  22   1       44.06      116.04    100.94 o 
   1  22   1      511.11      492.13    150.59 o 
   2  22   1        6.57       -8.38     81.87 o 
   3  22   1       74.67      100.32     94.85 o 
   4  22   1     2765.04     3258.00    225.53 o 
   5  22   1       86.30       88.18     82.65 o 
   6  22   1     2967.22     2508.03    206.50 o 
   7  22   1      684.37      753.12    121.09 o 
   8  22   1      587.64      556.76    141.16 o 
   9  22   1      541.16      561.33    143.23 o 
  10  22   1       39.45       80.82    127.58 o 
  11  22   1      848.38      734.06    203.22 o 
 -11  23   1        9.39       95.65    112.32 o 
 -10  23   1      605.15      528.18    168.46 o 
  -9  23   1      157.68       87.70    102.05 o 
  -8  23   1     1544.59     1942.30    423.12 o 
  -7  23   1     1412.28     1007.56    306.51 o 
  -6  23   1     1171.04     1647.64    442.25 o 
  -5  23   1     1725.59     1967.78    254.51 o 
  -4  23   1      636.42      547.39    171.90 o 
  -3  23   1     6089.35     6592.62    431.46 o 
  -2  23   1       54.38      146.07    103.09 o 
  -1  23   1     3498.71     3533.03    477.16 o 
   0  23   1       68.93       35.85     91.34 o 
   1  23   1     1775.05     2059.37    278.62 o 
   2  23   1      828.76      923.49    199.96 o 
   3  23   1       72.38      111.05    101.75 o 
   4  23   1      270.69      293.82     99.40 o 
   5  23   1       11.24      110.72     84.02 o 
   6  23   1       12.40      -83.75     90.07 o 
   7  23   1      204.34      240.95    129.69 o 
   8  23   1      975.62      961.56    172.36 o 
   9  23   1        8.33       24.03     90.45 o 
  10  23   1      799.81     1194.11    241.51 o 
 -10  24   1     1355.16     1614.95    288.58 o 
  -9  24   1        2.89     -100.86    100.86 o 
  -8  24   1     1303.98     1590.62    389.01 o 
  -7  24   1        1.62       34.31     95.43 o 
  -6  24   1      273.96      121.02    148.07 o 
  -5  24   1      135.43       52.73    105.22 o 
  -4  24   1       18.86        3.18     91.94 o 
  -3  24   1      253.85      487.99    156.04 o 
  -2  24   1      240.83      407.23    144.27 o 
  -1  24   1     3120.98     2994.35    429.11 o 
   0  24   1        0.89       73.71     98.41 o 
   1  24   1     4061.40     4625.60    375.60 o 
   2  24   1      880.08     1000.34    211.67 o 
   3  24   1     3943.47     4382.90    361.98 o 
   4  24   1     1532.93     1896.83    193.94 o 
   5  24   1      802.79      843.26    199.60 o 
   6  24   1      788.07      952.78    204.39 o 
   7  24   1      724.42      984.01    209.78 o 
   8  24   1      411.53      635.14    187.53 o 
   9  24   1      152.12      306.97    122.70 o 
  -9  25   1        0.16      106.59    120.30 o 
  -8  25   1     1039.12      364.45    442.13 o 
  -7  25   1        9.62        9.02    106.09 o 
  -6  25   1     2390.85     2457.61    421.28 o 
  -5  25   1      170.44      140.77    126.29 o 
  -4  25   1     1595.47     1901.05    362.05 o 
  -3  25   1      742.10      398.99    416.09 o 
  -2  25   1     1517.62     1516.65    305.24 o 
  -1  25   1      474.10      287.96    488.23 o 
   0  25   1      588.04      243.89    133.55 o 
   1  25   1      357.40      123.46    111.52 o 
   2  25   1      530.51      148.03    215.36 o 
   3  25   1      188.08       83.63    211.68 o 
   4  25   1      694.07      275.87    260.88 o 
   5  25   1      173.29      111.62    107.05 o 
   6  25   1     1766.09     1950.04    278.44 o 
   7  25   1      280.26      445.56    173.94 o 
   8  25   1     2005.06     2539.60    346.84 o 
  -8  26   1        4.93       10.42    122.30 o 
  -7  26   1      159.51      212.03    200.27 o 
  -6  26   1       16.72       39.91     99.47 o 
  -5  26   1      259.89      126.90    265.14 o 
  -4  26   1        0.25        4.40     90.84 o 
  -3  26   1     1227.85      499.65    587.78 o 
  -2  26   1       29.23        0.92     97.71 o 
  -1  26   1     1142.17      688.49    401.23 o 
   0  26   1       16.48      -66.47     93.51 o 
   1  26   1      989.98     1646.86    396.85 o 
   2  26   1       50.78        2.30     88.00 o 
   3  26   1      718.13       74.18    302.82 o 
   4  26   1       49.36       85.01    108.68 o 
   5  26   1     1336.01     2079.20    396.39 o 
   6  26   1       86.08       21.73    125.47 o 
   7  26   1      857.20     1143.92    246.89 o 
  -6  27   1        8.94       -4.72    111.59 o 
  -5  27   1      110.37       29.94    164.20 o 
  -4  27   1        0.46      133.78    119.39 o 
  -3  27   1        3.55     -102.19    102.19 o 
  -2  27   1      203.90      114.88    134.95 o 
  -1  27   1       29.06       55.22    117.10 o 
   0  27   1      128.38       87.54    114.97 o 
   1  27   1       68.29      102.97    113.80 o 
   2  27   1      256.14      221.54    200.15 o 
   3  27   1       21.39       45.17    101.33 o 
   4  27   1      190.81       -6.10    119.89 o 
   5  27   1      113.93      112.40    120.01 o 
  -4  28   1      304.99      221.85    135.12 o 
  -3  28   1       48.59       77.08    131.07 o 
  -2  28   1      224.40      318.25    152.60 o 
  -1  28   1       62.34      -46.07    117.13 o 
   0  28   1      140.14       21.37    102.87 o 
   1  28   1      350.16      133.00    130.03 o 
   2  28   1       35.40      -77.77     90.85 o 
   3  28   1      175.60      -37.47    109.51 o 
 -18   0   2      701.23     1021.39    295.91 o 
 -17   0   2      112.09      190.13    140.35 o 
 -16   0   2       24.97      -29.64     83.60 o 
 -15   0   2      543.11      590.35    176.19 o 
 -14   0   2      190.08      183.72     86.52 o 
 -13   0   2     4357.67     4835.27    305.01 o 
 -12   0   2     2919.09     2989.11    210.21 o 
 -11   0   2    11813.48    11641.93    391.01 o 
 -10   0   2      346.00      381.66     84.28 o 
  -9   0   2    22375.92    21066.32    490.86 o 
  -8   0   2     2321.53     2190.27    142.01 o 
  -7   0   2    44761.36    45319.14    710.28 o 
  -6   0   2     8509.27     8059.68    240.77 o 
  -5   0   2     5378.79     5101.68    127.24 o 
  -4   0   2    14031.58    13767.63    256.13 o 
  -3   0   2      152.73      156.87     26.61 o 
  -2   0   2     9398.53     8548.16    292.91 o 
  -1   0   2     6156.17     6827.33    235.07 o 
   0   0   2    13978.31    15944.15    261.72 o 
   1   0   2      359.95      381.39     37.49 o 
   3   0   2     8405.35     8294.66    318.49 o 
   4   0   2    25628.25    25141.17    643.90 o 
   5   0   2    24286.32    24628.17    679.85 o 
   6   0   2     9602.60    10395.75    442.02 o 
   7   0   2    14796.97    14639.17    565.08 o 
   8   0   2       35.39       39.83     33.15 o 
   9   0   2     7276.75     7887.21    459.07 o 
  10   0   2      399.24      326.56    141.50 o 
  11   0   2      482.59      474.97    171.69 o 
  12   0   2     1391.58     1651.70    242.21 o 
  13   0   2       34.56        3.92    101.17 o 
  14   0   2       81.17      144.73    130.21 o 
  15   0   2      414.95      345.00    178.37 o 
  16   0   2      898.36      780.56    256.04 o 
  17   0   2      988.29     1201.15    315.04 o 
 -18   1   2     1891.98     2293.87    253.74 o 
 -17   1   2      320.20      348.28    123.02 o 
 -16   1   2     2540.72     3050.89    179.70 o 
 -15   1   2     1284.23     1331.93    139.01 o 
 -14   1   2     4052.07     4314.02    193.29 o 
 -13   1   2     1207.82     1318.84    111.02 o 
 -12   1   2       60.03       56.57     45.74 o 
 -11   1   2     3207.68     3528.47    151.38 o 
 -10   1   2        0.20       32.67     30.60 o 
  -9   1   2      162.14      130.58     37.52 o 
  -8   1   2      256.69      289.38     45.58 o 
  -7   1   2     3842.98     3660.64    175.73 o 
  -6   1   2      957.93      936.29     60.10 o 
  -5   1   2    18032.23    18924.63    191.96 o 
  -4   1   2    35408.87    36396.25    288.84 o 
  -3   1   2    18210.47    18772.66    179.08 o 
  -2   1   2    47179.84    48798.32    518.62 o 
  -1   1   2     5640.02     5347.18    120.53 o 
   0   1   2   110740.98   108189.70   1420.49 o 
   1   1   2     5107.95     5027.87     88.83 o 
   2   1   2    12721.42    13607.91    157.14 o 
   3   1   2     5382.23     5392.37    283.35 o 
   4   1   2      430.46      359.39     66.03 o 
   5   1   2     9092.92     9071.53    311.81 o 
   6   1   2       19.13       33.79     20.07 o 
   7   1   2      857.33      785.75     37.10 o 
   8   1   2      456.33      420.65     40.88 o 
   9   1   2     4760.87     4452.92    287.38 o 
  10   1   2       19.50        8.22     55.42 o 
  11   1   2     4360.41     4503.36    274.08 o 
  12   1   2      879.13      727.32    143.82 o 
  13   1   2     2290.26     2185.49    211.11 o 
  14   1   2     1021.46      825.68    170.86 o 
  15   1   2      159.16      133.87    102.80 o 
  16   1   2      695.89      732.44    177.09 o 
  17   1   2       43.46      -67.67    122.61 o 
 -18   2   2       34.35      170.93    105.90 o 
 -17   2   2       40.93      -40.58     96.39 o 
 -16   2   2      513.04      603.72     98.50 o 
 -15   2   2       31.61       59.77     51.00 o 
 -14   2   2     3908.25     3822.12    182.57 o 
 -13   2   2       65.56       76.93     44.27 o 
 -12   2   2      787.90      764.62     92.09 o 
 -11   2   2     7348.48     7032.73    212.77 o 
 -10   2   2     4419.33     4687.72    176.17 o 
  -9   2   2    20009.29    20087.28    337.50 o 
  -8   2   2       13.48       32.24     23.66 o 
  -7   2   2    12316.47    12363.85    231.39 o 
  -6   2   2      820.16      719.87     54.39 o 
  -5   2   2      208.72      239.75     22.50 o 
  -4   2   2       64.64       79.49     15.58 o 
  -3   2   2     3566.76     3713.46     80.64 o 
  -2   2   2     3655.98     3467.81    103.33 o 
  -1   2   2    20712.35    21776.62    230.95 o 
   0   2   2    10015.53    10656.07    145.57 o 
   1   2   2      334.82      278.94     24.70 o 
   2   2   2     1613.70     1527.15     48.76 o 
   3   2   2      201.17      128.20     25.33 o 
   4   2   2    35737.74    36254.35    641.63 o 
   5   2   2     7152.53     6869.59    150.84 o 
   6   2   2     3315.25     3014.62    103.28 o 
   7   2   2    15644.19    16397.34    499.14 o 
   8   2   2      619.19      678.53     41.97 o 
   9   2   2     8016.05     7927.06    324.41 o 
  10   2   2      134.94      126.48     68.16 o 
  11   2   2      573.76      554.43    127.81 o 
  12   2   2        2.68       21.73     74.17 o 
  13   2   2      331.18      367.88    121.65 o 
  14   2   2       87.07       60.74     90.00 o 
  15   2   2        6.79      111.31     92.23 o 
  16   2   2       55.32      -30.54     94.79 o 
  17   2   2      154.92      -36.66    134.24 o 
 -18   3   2       12.23      -47.95    118.46 o 
 -17   3   2      461.78      685.35    152.44 o 
 -16   3   2       11.32       69.35     57.61 o 
 -15   3   2      763.00      713.38    104.69 o 
 -14   3   2        0.16        3.09     45.34 o 
 -13   3   2       24.97       39.95     40.95 o 
 -12   3   2        1.65       32.32     39.43 o 
 -11   3   2     2653.22     2478.09    133.42 o 
 -10   3   2       72.36       34.90     31.19 o 
  -9   3   2     1179.11      984.23     75.74 o 
  -8   3   2     1375.82     1362.30     81.91 o 
  -7   3   2     1519.46     1344.41     76.23 o 
  -6   3   2      571.96      534.17     53.09 o 
  -5   3   2     7708.96     7890.01    141.15 o 
  -4   3   2     1004.35     1051.95     47.57 o 
  -3   3   2     2406.16     2057.08     59.21 o 
  -2   3   2    31155.33    31544.28    392.74 o 
  -1   3   2    15751.97    15890.67    185.96 o 
   0   3   2     5471.80     5599.07     93.59 o 
   1   3   2      480.34      492.51     32.45 o 
   2   3   2     1931.25     1902.79     56.18 o 
   3   3   2     4178.52     4398.47    107.84 o 
   4   3   2     2432.21     2575.27    134.55 o 
   5   3   2     2178.67     2057.27     69.32 o 
   6   3   2      114.01      106.40     24.17 o 
   7   3   2      645.03      554.45     45.93 o 
   8   3   2     1801.54     1830.93     96.24 o 
   9   3   2     1187.45     1096.04    149.34 o 
  10   3   2      367.54      388.60    138.39 o 
  11   3   2      969.28      916.03    152.54 o 
  12   3   2     1124.74      876.50    161.08 o 
  13   3   2      439.62      392.03    129.64 o 
  14   3   2      265.46      266.02    123.18 o 
  15   3   2      429.18      115.65    295.56 o 
  16   3   2      601.76      677.37    209.26 o 
  17   3   2        5.34     -100.60    100.60 o 
 -18   4   2      249.51      166.28    120.28 o 
 -17   4   2      229.81       96.70    103.24 o 
 -16   4   2       87.57       59.99     59.38 o 
 -15   4   2      103.05      122.94     60.45 o 
 -14   4   2      332.15      279.96     65.25 o 
 -13   4   2      436.51      344.50     68.35 o 
 -12   4   2       37.77      -34.73     34.73 o 
 -11   4   2     5853.54     5847.15    195.56 o 
 -10   4   2      100.02       95.42     36.85 o 
  -9   4   2     7801.09     7615.14    202.64 o 
  -8   4   2      461.92      423.64     55.50 o 
  -7   4   2    16528.08    17453.73    284.17 o 
  -6   4   2     4881.27     4825.48    176.07 o 
  -5   4   2       24.65       -7.58     24.45 o 
  -4   4   2      399.11      338.00     32.45 o 
  -3   4   2        5.24       12.56     11.46 o 
  -2   4   2     8431.79     8694.17    186.14 o 
  -1   4   2    14451.81    15371.90    225.56 o 
   0   4   2     7144.13     7178.87    175.85 o 
   1   4   2     2473.58     2629.19     74.89 o 
   2   4   2     1331.04     1462.72     62.55 o 
   3   4   2      811.99      863.58     44.87 o 
   4   4   2     4876.42     5113.23    107.80 o 
   5   4   2      540.03      457.60     42.74 o 
   6   4   2     2713.06     2713.51     89.85 o 
   7   4   2     7858.17     7801.98    163.03 o 
   8   4   2      179.90      114.34     43.34 o 
   9   4   2     5897.54     5764.13    278.87 o 
  10   4   2      233.61      207.56     85.11 o 
  11   4   2      328.89      248.77     92.20 o 
  12   4   2      156.62       68.29     85.73 o 
  13   4   2        1.11       -0.59     91.03 o 
  14   4   2      322.98      264.99    124.09 o 
  15   4   2       81.36       44.42    102.11 o 
  16   4   2        8.79       90.70    104.88 o 
  17   4   2        0.06       12.60    115.84 o 
 -18   5   2     1219.27     1374.81    417.01 o 
 -17   5   2      136.06       -1.85    129.06 o 
 -16   5   2     3206.78     3915.03    205.29 o 
 -15   5   2        0.01      -39.53     47.34 o 
 -14   5   2     3539.55     3706.54    182.75 o 
 -13   5   2       60.96       28.68     44.37 o 
 -12   5   2     3335.09     3238.80    155.47 o 
 -11   5   2       17.38       28.42     33.00 o 
 -10   5   2     2050.06     2064.30    113.64 o 
  -9   5   2      879.53      883.72     78.09 o 
  -8   5   2     2359.13     2391.89    108.62 o 
  -7   5   2    10665.30    10185.26    212.95 o 
  -6   5   2     5684.94     5470.06    143.15 o 
  -5   5   2    28385.11    28485.63    311.81 o 
  -4   5   2    14673.15    14094.51    186.65 o 
  -3   5   2    33752.88    34355.12    399.55 o 
  -2   5   2   116275.73   116704.08   1527.18 o 
  -1   5   2    10466.72    10722.18    219.33 o 
   0   5   2    50588.53    51257.97    464.72 o 
   1   5   2       14.18        7.07     12.84 o 
   2   5   2    17809.59    16967.02    278.28 o 
   3   5   2      160.03      186.75     27.51 o 
   4   5   2      709.36      565.79     61.37 o 
   5   5   2     4936.58     5115.34    118.41 o 
   6   5   2     3789.62     3879.64    131.28 o 
   7   5   2     6178.97     6373.05    140.82 o 
   8   5   2     4047.26     4198.56    118.24 o 
   9   5   2     9260.66     9407.29    280.19 o 
  10   5   2      162.30       88.77     50.66 o 
  11   5   2     6313.80     6643.23    416.95 o 
  12   5   2     1962.56     1935.23    236.68 o 
  13   5   2     4518.60     5376.36    523.26 o 
  14   5   2     3027.46     3010.01    315.73 o 
  15   5   2     1744.46      631.05    716.38 o 
  16   5   2     3125.84     3237.25    430.50 o 
  17   5   2      147.05      202.23    135.77 o 
 -18   6   2       67.07       54.10    227.00 o 
 -17   6   2       35.71       57.11    100.48 o 
 -16   6   2     1352.61     1507.80    136.73 o 
 -15   6   2      461.41      443.51     84.36 o 
 -14   6   2     5439.54     5377.68    219.30 o 
 -13   6   2     2524.05     2602.26    175.37 o 
 -12   6   2    10099.68    10651.78    285.31 o 
 -11   6   2    14107.79    14323.96    346.71 o 
 -10   6   2    10122.19     9984.18    251.00 o 
  -9   6   2    30031.71    30314.65    442.78 o 
  -8   6   2     1477.37     1474.51     88.34 o 
  -7   6   2    37609.41    38376.41    467.34 o 
  -6   6   2      321.67      334.79     45.29 o 
  -5   6   2    17402.37    17449.54    234.67 o 
  -4   6   2     1709.55     1789.17     63.18 o 
  -3   6   2    14718.45    15649.30    262.00 o 
  -2   6   2     3443.26     3744.88    135.77 o 
  -1   6   2      177.75      144.57     19.80 o 
   0   6   2    33739.77    35223.04    364.38 o 
   1   6   2    10233.96    10245.19    173.21 o 
   2   6   2    61201.97    61487.29    542.65 o 
   3   6   2    20237.25    20615.66    256.51 o 
   4   6   2    49484.04    50214.07    466.38 o 
   5   6   2    57511.48    56795.05    516.29 o 
   6   6   2    13227.16    13146.37    212.06 o 
   7   6   2    30881.55    31421.77    365.44 o 
   8   6   2     6720.68     6797.18    157.26 o 
   9   6   2    13990.05    14515.37    352.60 o 
  10   6   2       23.44       20.66     41.01 o 
  11   6   2     9436.72    10213.45    362.15 o 
  12   6   2       18.96       55.93     79.13 o 
  13   6   2      383.55      444.63    173.30 o 
  14   6   2      159.50      148.38     94.86 o 
  15   6   2      107.60       66.60    100.69 o 
  16   6   2     1344.69      636.25    705.43 o 
 -18   7   2     1233.32     1379.98    342.69 o 
 -17   7   2       48.81       44.05    100.21 o 
 -16   7   2     2132.13     2149.70    158.90 o 
 -15   7   2      157.02      103.15     62.07 o 
 -14   7   2     1988.71     2247.36    148.81 o 
 -13   7   2     1828.56     1911.30    132.27 o 
 -12   7   2        3.94       14.92     38.39 o 
 -11   7   2       25.71       -4.02     37.22 o 
 -10   7   2      760.17      712.42     86.52 o 
  -9   7   2     1414.84     1295.78     90.13 o 
  -8   7   2        3.39       29.66     25.85 o 
  -7   7   2    16775.91    16830.06    288.70 o 
  -6   7   2     1308.13     1161.31     70.32 o 
  -5   7   2    24865.37    25380.83    302.64 o 
  -4   7   2    21341.26    21583.39    248.69 o 
  -3   7   2    23890.82    24232.44    352.51 o 
  -2   7   2    48497.20    49443.07    544.70 o 
  -1   7   2    12478.05    12513.27    184.00 o 
   0   7   2    40147.70    40053.73    414.92 o 
   1   7   2      256.26      332.06     42.15 o 
   2   7   2    33894.20    34455.86    395.04 o 
   3   7   2      905.09      784.17     56.37 o 
   4   7   2    13911.43    14806.18    226.26 o 
   5   7   2     5976.82     6597.85    202.28 o 
   6   7   2      437.63      384.47     53.96 o 
   7   7   2     1038.66      926.45     72.13 o 
   8   7   2      885.57      838.50     65.38 o 
   9   7   2     7293.01     7505.94    336.11 o 
  10   7   2      405.87      357.46     75.34 o 
  11   7   2     5687.53     5866.39    241.61 o 
  12   7   2     6061.34     5625.01    330.72 o 
  13   7   2     1434.42     1438.81    221.78 o 
  14   7   2     1070.82      960.43    242.44 o 
  15   7   2      394.92       82.92    236.34 o 
  16   7   2      666.95      300.31    509.20 o 
 -18   8   2       13.74       45.86    163.39 o 
 -17   8   2      414.64      762.59    240.83 o 
 -16   8   2      223.07      302.35     74.41 o 
 -15   8   2       42.65      -30.29     45.16 o 
 -14   8   2       39.58       32.43     78.91 o 
 -13   8   2       56.64       35.38     56.98 o 
 -12   8   2      174.07      130.55     55.90 o 
 -11   8   2     2348.51     2117.97    127.27 o 
 -10   8   2       75.19      131.43     44.70 o 
  -9   8   2     5785.38     5820.28    254.37 o 
  -8   8   2      270.86      259.02     52.94 o 
  -7   8   2     3769.60     3664.77    131.44 o 
  -6   8   2    14941.14    15549.37    245.16 o 
  -5   8   2       41.80       34.89     18.48 o 
  -4   8   2    14966.03    15302.54    200.40 o 
  -3   8   2     8420.40     8624.52    162.97 o 
  -2   8   2     4657.29     4427.19    162.88 o 
  -1   8   2     4406.07     4030.57    152.54 o 
   0   8   2      191.33      193.90     34.49 o 
   1   8   2    15573.06    16454.27    252.02 o 
   2   8   2     8608.99     8760.91    185.43 o 
   3   8   2       92.87       75.56     24.30 o 
   4   8   2     5390.79     5364.22    136.47 o 
   5   8   2     1968.45     2067.51     86.65 o 
   6   8   2     2734.78     2550.58     99.07 o 
   7   8   2     2593.28     2531.15    101.78 o 
   8   8   2      688.54      684.09     65.05 o 
   9   8   2      446.95      493.58     69.37 o 
  10   8   2      443.97      412.41     85.59 o 
  11   8   2        1.24       44.04     51.19 o 
  12   8   2      856.84     1122.85    194.51 o 
  13   8   2        4.35      101.67     98.58 o 
  14   8   2      226.42      210.08    138.85 o 
  15   8   2      779.68      532.73    439.83 o 
  16   8   2       18.47       51.72    109.73 o 
 -17   9   2      422.66      659.11    237.83 o 
 -16   9   2       28.43       20.29     61.12 o 
 -15   9   2      417.00      458.25     91.95 o 
 -14   9   2       14.56       30.16     47.11 o 
 -13   9   2     2539.67     2553.52    140.66 o 
 -12   9   2     1659.60     1676.65    110.13 o 
 -11   9   2     2497.23     2675.28    130.39 o 
 -10   9   2     2397.86     2494.02    119.81 o 
  -9   9   2      230.08      290.92     48.40 o 
  -8   9   2     8554.45     8749.40    202.27 o 
  -7   9   2     1687.64     1642.99     84.17 o 
  -6   9   2     2623.42     2464.54     95.15 o 
  -5   9   2      564.05      495.07     45.64 o 
  -4   9   2      809.59      805.56     67.64 o 
  -3   9   2     1051.75     1067.09     60.34 o 
  -2   9   2        1.20       30.28     31.80 o 
  -1   9   2     2114.15     2128.56    163.68 o 
   0   9   2      156.03      139.33     32.55 o 
   1   9   2    13291.82    13166.39    239.79 o 
   2   9   2    20351.73    21469.17    436.72 o 
   3   9   2    12181.94    11823.58    209.99 o 
   4   9   2     6194.57     6188.43    153.06 o 
   5   9   2     6150.79     6106.83    154.78 o 
   6   9   2     6279.45     6701.71    166.01 o 
   7   9   2     2107.53     2118.35     97.44 o 
   8   9   2     4797.36     5022.44    151.49 o 
   9   9   2      654.56      646.97     83.45 o 
  10   9   2     7697.95     8588.18    287.47 o 
  11   9   2        8.58       42.10     71.74 o 
  12   9   2     1417.39     1372.37    187.24 o 
  13   9   2        2.66       63.81    126.64 o 
  14   9   2      232.28       82.53    102.60 o 
  15   9   2       28.49      -28.73    172.61 o 
  16   9   2       78.58      -24.50    108.78 o 
 -17  10   2      462.18      378.41    197.27 o 
 -16  10   2      124.01       74.96     72.65 o 
 -15  10   2      819.85      907.04    124.07 o 
 -14  10   2       59.60       17.32     63.10 o 
 -13  10   2     1251.92     1260.43    109.77 o 
 -12  10   2     1100.53     1127.07    100.44 o 
 -11  10   2     2465.59     2598.28    130.83 o 
 -10  10   2     1269.83     1264.47     92.97 o 
  -9  10   2     4168.23     4211.19    150.54 o 
  -8  10   2     3080.82     2978.66    120.68 o 
  -7  10   2     6736.33     6822.79    172.53 o 
  -6  10   2      833.58      820.59     61.39 o 
  -5  10   2    12716.50    12768.04    240.88 o 
  -4  10   2     2744.24     2717.09    143.10 o 
  -3  10   2    13982.11    14463.70    293.69 o 
  -2  10   2     7937.17     7705.57    388.86 o 
  -1  10   2     9589.08     9330.98    260.27 o 
   0  10   2     4894.79     4857.71    137.90 o 
   1  10   2     7511.39     7291.88    176.33 o 
   2  10   2     8694.10     8907.73    201.74 o 
   3  10   2     6307.93     6181.63    154.42 o 
   4  10   2     1189.87     1102.62     69.43 o 
   5  10   2     8161.53     7808.55    182.16 o 
   6  10   2     5512.46     5465.72    155.58 o 
   7  10   2     5621.43     6019.63    166.32 o 
   8  10   2     1848.64     1765.37    103.69 o 
   9  10   2     3000.66     3088.92    213.15 o 
  10  10   2     2196.44     2321.09    194.66 o 
  11  10   2     1461.61     1224.73    186.43 o 
  12  10   2      752.27      844.60    167.80 o 
  13  10   2      527.55      569.20    142.31 o 
  14  10   2      706.72      414.75    239.68 o 
  15  10   2      658.55      181.55    301.44 o 
  16  10   2      472.66      173.94    311.46 o 
 -17  11   2        0.56       16.36    151.64 o 
 -16  11   2     1742.11     1853.83    164.98 o 
 -15  11   2        8.70       82.68     66.04 o 
 -14  11   2     1877.60     1896.07    150.69 o 
 -13  11   2      986.78      981.14    163.12 o 
 -12  11   2     3072.44     2985.79    173.55 o 
 -11  11   2       41.02       51.77     38.95 o 
 -10  11   2     3109.61     3333.04    144.72 o 
  -9  11   2       14.46       30.77     35.00 o 
  -8  11   2     2812.95     2555.87    116.34 o 
  -7  11   2     1314.39     1223.69     77.17 o 
  -6  11   2     2511.65     2651.31    130.71 o 
  -5  11   2     3487.71     3458.59    122.58 o 
  -4  11   2    11686.70    12401.28    233.59 o 
  -3  11   2     3509.97     3516.55    117.12 o 
  -2  11   2    21553.44    22820.21    641.14 o 
  -1  11   2     1297.14     1384.15    105.44 o 
   0  11   2    24186.68    23372.34    345.87 o 
   1  11   2      240.60      184.73     38.06 o 
   2  11   2     6590.22     6275.51    175.17 o 
   3  11   2      102.69       94.30     29.50 o 
   4  11   2     2113.60     1964.71     93.57 o 
   5  11   2      526.01      477.31     56.89 o 
   6  11   2      518.30      456.66     58.48 o 
   7  11   2     1621.83     1575.45     92.54 o 
   8  11   2      338.31      319.49     57.55 o 
   9  11   2     2418.94     2415.94    132.76 o 
  10  11   2      125.92      180.40     68.70 o 
  11  11   2     1504.72     1660.50    283.00 o 
  12  11   2      340.55      356.54    204.19 o 
  13  11   2     1179.19     1096.43    199.75 o 
  14  11   2      663.00      143.44    325.18 o 
  15  11   2      538.32      346.25    455.27 o 
 -17  12   2       36.99       87.11    172.84 o 
 -16  12   2       11.67      -42.34     67.00 o 
 -15  12   2       66.48       17.87     60.39 o 
 -14  12   2       12.82      117.77     62.36 o 
 -13  12   2      765.34      826.36    121.13 o 
 -12  12   2      499.71      424.60     87.03 o 
 -11  12   2     6825.59     6550.71    286.02 o 
 -10  12   2        9.45        2.33     37.56 o 
  -9  12   2     9635.30     9818.48    240.65 o 
  -8  12   2     1834.72     1815.75    103.11 o 
  -7  12   2    10441.49    10634.02    249.15 o 
  -6  12   2     6122.27     6226.86    238.67 o 
  -5  12   2     3049.08     2944.39    119.15 o 
  -4  12   2     7341.87     7264.86    183.77 o 
  -3  12   2      524.50      588.89     61.77 o 
  -2  12   2     1259.61     1150.62    102.70 o 
  -1  12   2      561.12      511.93     79.35 o 
   0  12   2      293.12      257.26     58.74 o 
   1  12   2      622.03      568.84     82.93 o 
   2  12   2     5245.47     5467.04    169.98 o 
   3  12   2     1619.46     1632.23     96.82 o 
   4  12   2     2810.55     2532.28    119.22 o 
   5  12   2     5730.36     5610.52    164.68 o 
   6  12   2     2825.02     2591.32    116.16 o 
   7  12   2     4023.90     3946.25    144.30 o 
   8  12   2       73.76       26.71     33.81 o 
   9  12   2     2435.04     2487.07    138.10 o 
  10  12   2      349.58      435.21     91.91 o 
  11  12   2      273.77      246.73     95.60 o 
  12  12   2      261.13      232.27    115.29 o 
  13  12   2      210.24      306.10    119.83 o 
  14  12   2        2.02        3.60     84.91 o 
  15  12   2      232.41      140.45    157.52 o 
 -16  13   2      548.45      537.38    164.58 o 
 -15  13   2     1111.83     1112.38    167.01 o 
 -14  13   2     1191.42     1239.74    148.59 o 
 -13  13   2     1558.95     1403.68    142.45 o 
 -12  13   2       51.52       -1.30     54.02 o 
 -11  13   2     2691.88     2957.76    206.34 o 
 -10  13   2      894.36      859.68    161.45 o 
  -9  13   2      293.92      414.20     90.34 o 
  -8  13   2     2770.43     2914.38    187.13 o 
  -7  13   2     5225.92     5403.61    182.70 o 
  -6  13   2       48.63       46.06     30.85 o 
  -5  13   2     3593.49     3624.13    151.18 o 
  -4  13   2     4834.75     4691.46    153.49 o 
  -3  13   2     4982.04     4821.10    175.27 o 
  -2  13   2     8998.19     8595.79    286.99 o 
  -1  13   2       82.79       97.49     41.72 o 
   0  13   2     6548.05     6148.81    237.87 o 
   1  13   2     1243.12     1264.87     85.88 o 
   2  13   2     7133.42     6996.51    200.83 o 
   3  13   2     4069.48     3849.29    152.50 o 
   4  13   2      328.94      303.40     51.36 o 
   5  13   2     3743.13     3525.40    135.91 o 
   6  13   2     1708.87     1597.02     94.53 o 
   7  13   2      184.80      187.36     46.67 o 
   8  13   2     3058.85     3208.38    138.83 o 
   9  13   2      368.03      377.28     68.22 o 
  10  13   2      288.17      245.72     91.92 o 
  11  13   2     1826.53     1455.59    198.46 o 
  12  13   2      693.98      746.44    163.12 o 
  13  13   2      466.56      604.59    158.79 o 
  14  13   2      261.41      162.19    117.01 o 
  15  13   2      139.94      109.32    118.72 o 
 -16  14   2      519.05      360.01    150.03 o 
 -15  14   2       49.20       91.39     87.36 o 
 -14  14   2     1775.48     1945.47    236.06 o 
 -13  14   2       13.54       12.21     73.99 o 
 -12  14   2     1427.42     1430.98    170.44 o 
 -11  14   2      464.31      391.21     98.02 o 
 -10  14   2      664.75      690.77    123.15 o 
  -9  14   2      711.77      611.84    111.61 o 
  -8  14   2      761.45      605.26    107.50 o 
  -7  14   2     2405.96     2251.90    167.20 o 
  -6  14   2     1739.32     1574.66    179.13 o 
  -5  14   2      321.62      294.86     61.63 o 
  -4  14   2     1653.68     1561.35    246.23 o 
  -3  14   2     2548.24     2589.02    167.56 o 
  -2  14   2      893.50      853.49    117.47 o 
  -1  14   2     7106.87     7001.99    278.44 o 
   0  14   2     8949.69     9228.10    305.97 o 
   1  14   2     1823.82     1686.17    107.81 o 
   2  14   2     6778.72     7044.13    220.82 o 
   3  14   2       43.74       99.58     37.78 o 
   4  14   2     4772.37     4811.72    160.45 o 
   5  14   2     5048.36     4906.88    165.48 o 
   6  14   2     1223.51     1163.60     88.44 o 
   7  14   2     3118.43     3100.70    137.85 o 
   8  14   2        3.72       24.72     38.06 o 
   9  14   2     1095.88     1086.33    109.62 o 
  10  14   2      295.55      227.31    103.88 o 
  11  14   2       31.24       99.24     86.37 o 
  12  14   2      770.49      939.90    185.52 o 
  13  14   2        0.44      -10.52    115.46 o 
  14  14   2      104.62       86.94    146.23 o 
 -16  15   2        1.88     -141.62    141.62 o 
 -15  15   2       19.09       -3.88     83.80 o 
 -14  15   2      279.05      284.63     96.33 o 
 -13  15   2        0.30       18.44     74.07 o 
 -12  15   2     1549.16     1544.47    237.14 o 
 -11  15   2        8.19       14.05     58.71 o 
 -10  15   2     3995.26     4047.94    362.35 o 
  -9  15   2     1043.36     1234.27    179.21 o 
  -8  15   2      766.03      777.51    125.93 o 
  -7  15   2     4315.80     4341.39    233.95 o 
  -6  15   2     2457.25     2288.58    270.79 o 
  -5  15   2     2459.45     2214.96    206.03 o 
  -4  15   2      782.22      715.23    137.58 o 
  -3  15   2     1775.98     1656.49    142.26 o 
  -2  15   2      196.10      157.79     56.26 o 
  -1  15   2      346.30      357.59     77.43 o 
   0  15   2     2118.54     1878.77    144.70 o 
   1  15   2      124.14      110.49     53.05 o 
   2  15   2       12.67       -3.13     30.47 o 
   3  15   2     2069.34     2136.46    154.48 o 
   4  15   2     3363.88     3350.33    138.91 o 
   5  15   2     1330.76     1342.22     91.45 o 
   6  15   2     1023.72     1098.43     95.84 o 
   7  15   2       64.55       48.87     43.81 o 
   8  15   2     1332.70     1459.57    108.43 o 
   9  15   2      571.00      547.50     90.47 o 
  10  15   2      476.07      562.64    142.80 o 
  11  15   2      840.54      761.00    293.83 o 
  12  15   2        5.19      -85.15     85.15 o 
  13  15   2      128.73      127.62    106.00 o 
  14  15   2      260.26      400.25    167.26 o 
 -15  16   2      500.47      212.96    186.48 o 
 -14  16   2       23.62       -4.76     78.87 o 
 -13  16   2     1095.93     1319.82    224.09 o 
 -12  16   2      198.23      218.34     91.42 o 
 -11  16   2      318.54      448.31    114.91 o 
 -10  16   2      276.40      221.09     88.67 o 
  -9  16   2      933.04      903.41    145.36 o 
  -8  16   2      832.84      877.30    139.06 o 
  -7  16   2      273.67      274.58     86.34 o 
  -6  16   2      961.25      878.23    165.07 o 
  -5  16   2    15549.22    15771.96    555.46 o 
  -4  16   2      889.32      833.73    154.15 o 
  -3  16   2     4827.26     4807.37    465.53 o 
  -2  16   2     1502.90     1353.70    132.74 o 
  -1  16   2     6114.74     5887.65    267.81 o 
   0  16   2      714.72      678.02    111.94 o 
   1  16   2     4777.17     4995.21    242.05 o 
   2  16   2      116.78      100.46     46.27 o 
   3  16   2     5448.11     5740.72    215.22 o 
   4  16   2       65.73       51.77     40.26 o 
   5  16   2     3220.96     3240.67    144.27 o 
   6  16   2      313.26      239.16     59.83 o 
   7  16   2      102.29       86.04     46.49 o 
   8  16   2      294.66      401.35     72.71 o 
   9  16   2      299.09      380.47     81.57 o 
  10  16   2      163.13      138.39    103.04 o 
  11  16   2       89.08      139.57    119.72 o 
  12  16   2      690.46      815.37    175.77 o 
  13  16   2      145.58      347.16    130.39 o 
  14  16   2      124.60       96.59    131.79 o 
 -15  17   2      131.12      -36.59     97.35 o 
 -14  17   2     1634.60     1928.98    264.61 o 
 -13  17   2       51.64       42.63     82.19 o 
 -12  17   2     1367.55     1446.46    240.17 o 
 -11  17   2       13.33       48.49     77.34 o 
 -10  17   2     2375.19     2363.81    255.08 o 
  -9  17   2      311.13      388.55    102.23 o 
  -8  17   2     2803.54     2478.99    195.13 o 
  -7  17   2     3978.30     4018.44    295.28 o 
  -6  17   2     3021.24     2621.44    265.26 o 
  -5  17   2      286.41      259.70    100.26 o 
  -4  17   2     4866.51     4815.83    439.37 o 
  -3  17   2     2262.84     2092.59    213.31 o 
  -2  17   2     3404.23     3412.06    213.47 o 
  -1  17   2     3593.15     3416.73    210.55 o 
   0  17   2     9513.32     9627.61    482.15 o 
   1  17   2     2552.05     2784.42    190.11 o 
   2  17   2     7705.94     7782.83    446.95 o 
   3  17   2     1290.73     1475.85    119.05 o 
   4  17   2     2483.06     2613.32    160.85 o 
   5  17   2     1064.41     1202.11    103.12 o 
   6  17   2     1062.28      987.38    104.07 o 
   7  17   2     2950.49     3170.70    156.66 o 
   8  17   2     2038.92     1993.62    129.34 o 
   9  17   2     1421.46     1314.44    158.55 o 
  10  17   2     1311.61     1152.62    197.50 o 
  11  17   2     1963.75     1813.94    229.81 o 
  12  17   2     1180.32     1624.79    221.96 o 
  13  17   2      549.54      590.62    174.97 o 
 -14  18   2      766.01      446.63    194.46 o 
 -13  18   2      347.96      156.22    110.80 o 
 -12  18   2     1331.32     1695.91    237.90 o 
 -11  18   2     2368.60     2540.77    219.60 o 
 -10  18   2     1545.25     1581.51    191.52 o 
  -9  18   2     2905.31     3086.18    263.37 o 
  -8  18   2      442.45      321.77    100.63 o 
  -7  18   2     6726.08     6837.90    420.47 o 
  -6  18   2      648.73      605.84    149.16 o 
  -5  18   2     2782.22     2507.80    238.43 o 
  -4  18   2      140.19      171.43     84.72 o 
  -3  18   2     1102.00      638.36    225.04 o 
  -2  18   2      572.88      546.02    137.28 o 
  -1  18   2      474.55      472.52    102.67 o 
   0  18   2     4436.39     4276.61    241.78 o 
   1  18   2      836.24      754.37    138.10 o 
   2  18   2     6329.05     6467.79    293.75 o 
   3  18   2     2041.48     1956.16    133.94 o 
   4  18   2     4073.01     4209.34    173.28 o 
   5  18   2     3825.40     4575.99    208.82 o 
   6  18   2     3136.96     3114.90    157.04 o 
   7  18   2     4045.54     4448.35    196.99 o 
   8  18   2      519.23      451.03     79.85 o 
   9  18   2     3681.90     3502.76    226.53 o 
  10  18   2      354.62      313.45    130.09 o 
  11  18   2      382.09      309.17    126.89 o 
  12  18   2      196.10      136.65    164.89 o 
  13  18   2      422.38      378.59    157.79 o 
 -14  19   2      190.28      185.75    115.02 o 
 -13  19   2       34.61       -7.65    138.63 o 
 -12  19   2       16.70      -34.53     74.31 o 
 -11  19   2        8.50       63.30     77.51 o 
 -10  19   2      463.72      537.46    124.92 o 
  -9  19   2       37.01       -2.27     68.69 o 
  -8  19   2      399.67      454.78    133.69 o 
  -7  19   2     2888.40     2776.39    453.54 o 
  -6  19   2       86.94       66.42     72.84 o 
  -5  19   2     6713.77     6624.80    393.79 o 
  -4  19   2     3023.31     2886.89    262.58 o 
  -3  19   2     2578.77     2344.12    237.98 o 
  -2  19   2     2961.98     3092.95    270.62 o 
  -1  19   2      425.03      497.95    138.76 o 
   0  19   2     4104.98     4181.87    248.92 o 
   1  19   2       85.91      172.41     75.88 o 
   2  19   2     1806.06     1994.01    179.20 o 
   3  19   2       73.16       85.12     64.88 o 
   4  19   2      100.71       77.43     47.17 o 
   5  19   2      411.90      302.39     66.16 o 
   6  19   2       14.00       37.70     49.28 o 
   7  19   2      314.66      233.44     67.42 o 
   8  19   2      390.55      538.05     89.13 o 
   9  19   2      856.10      722.69    138.59 o 
  10  19   2        7.04       24.86     94.21 o 
  11  19   2      355.95      371.17    140.36 o 
  12  19   2      120.06       31.31    112.72 o 
 -13  20   2       84.70       29.93    101.54 o 
 -12  20   2      333.80      292.85    220.50 o 
 -11  20   2        7.82       51.50     83.92 o 
 -10  20   2       58.70       59.14     85.45 o 
  -9  20   2      101.66       52.55     96.81 o 
  -8  20   2      710.99      627.79    162.21 o 
  -7  20   2      133.18       86.60     92.54 o 
  -6  20   2     1951.85     2310.11    249.05 o 
  -5  20   2      966.80      717.15    162.84 o 
  -4  20   2     1989.87     1789.30    217.52 o 
  -3  20   2     2227.79     2078.28    231.31 o 
  -2  20   2     1827.55     1573.51    204.48 o 
  -1  20   2     5815.63     6327.88    389.27 o 
   0  20   2      267.37      277.12     85.64 o 
   1  20   2     3804.70     4197.00    347.18 o 
   2  20   2      609.20      595.00    124.01 o 
   3  20   2      848.86      893.60    149.89 o 
   4  20   2      730.17      630.55    102.46 o 
   5  20   2       60.99        2.77     46.84 o 
   6  20   2       41.14       30.48     51.22 o 
   7  20   2      113.85      146.77     63.55 o 
   8  20   2       93.80      117.27     63.72 o 
   9  20   2       44.29       51.35     81.38 o 
  10  20   2      610.39      526.05    162.31 o 
  11  20   2      181.48      139.34    124.84 o 
  12  20   2     1087.48     1496.01    331.51 o 
 -12  21   2     1960.30     2204.02    299.86 o 
 -11  21   2     1574.18      574.59    583.19 o 
 -10  21   2     2321.03     2216.32    364.12 o 
  -9  21   2      649.74      683.30    174.13 o 
  -8  21   2     2416.81     2272.09    364.82 o 
  -7  21   2        7.81       85.22     87.98 o 
  -6  21   2     3686.75     4017.40    329.54 o 
  -5  21   2       30.35      -61.16     75.26 o 
  -4  21   2     3027.87     3394.97    303.15 o 
  -3  21   2      368.71      446.76    141.85 o 
  -2  21   2      413.26      326.81    120.41 o 
  -1  21   2     2138.77     2106.97    241.17 o 
   0  21   2       26.58       41.85     78.23 o 
   1  21   2     3217.13     3880.63    253.16 o 
   2  21   2     1510.79     1403.16    196.39 o 
   3  21   2     4729.13     5105.83    412.01 o 
   4  21   2     4340.06     4522.17    227.80 o 
   5  21   2     4528.63     5044.75    242.12 o 
   6  21   2     4756.71     5576.27    252.94 o 
   7  21   2     1086.11     1064.63    122.32 o 
   8  21   2     3498.34     3661.33    239.56 o 
   9  21   2      163.43      161.60     96.97 o 
  10  21   2     1446.92     1995.89    248.98 o 
  11  21   2        4.75      -12.71    116.11 o 
 -12  22   2        0.22       41.14    103.16 o 
 -11  22   2      444.48      270.42    180.33 o 
 -10  22   2      391.23      150.34    183.56 o 
  -9  22   2       81.34       23.53     98.46 o 
  -8  22   2      566.58      361.40    281.04 o 
  -7  22   2     1466.03     1518.03    252.66 o 
  -6  22   2     3006.96     2937.67    291.88 o 
  -5  22   2     3009.36     2974.08    295.98 o 
  -4  22   2     2276.02     2157.69    251.93 o 
  -3  22   2     3392.66     3782.55    325.60 o 
  -2  22   2     1326.62     1241.22    219.95 o 
  -1  22   2     5567.87     5550.01    384.06 o 
   0  22   2     1247.63     1143.47    216.17 o 
   1  22   2     2720.37     3225.45    480.51 o 
   2  22   2      132.33      183.43    109.83 o 
   3  22   2     5880.58     6296.96    327.58 o 
   4  22   2      713.24      661.56    110.38 o 
   5  22   2      358.20      310.23     86.56 o 
   6  22   2      330.21      359.44     93.07 o 
   7  22   2      499.73      355.84     95.70 o 
   8  22   2      496.72      620.96    159.48 o 
   9  22   2      304.73      367.95    136.55 o 
  10  22   2     1170.71     1166.23    216.59 o 
 -11  23   2      297.99       96.85    119.26 o 
 -10  23   2      792.66      399.84    447.20 o 
  -9  23   2        5.59       15.36     99.23 o 
  -8  23   2      763.15     1219.36    337.39 o 
  -7  23   2        2.48       48.45     98.43 o 
  -6  23   2      770.04      402.20    392.59 o 
  -5  23   2        3.16      -27.07     81.75 o 
  -4  23   2      530.77      748.29    186.01 o 
  -3  23   2        0.28       78.46     97.60 o 
  -2  23   2      509.97      473.82    150.94 o 
  -1  23   2       71.17       35.04     78.70 o 
   0  23   2      831.93      780.79    186.34 o 
   1  23   2      351.03      487.59    147.43 o 
   2  23   2     1358.17     1739.43    251.46 o 
   3  23   2      595.19      568.08    160.61 o 
   4  23   2       89.96      223.22     78.87 o 
   5  23   2       27.50       49.49     66.55 o 
   6  23   2      633.35      831.38    132.42 o 
   7  23   2       80.90       37.22     92.31 o 
   8  23   2      327.62      513.64    150.28 o 
   9  23   2      247.42      110.51    106.12 o 
 -10  24   2        2.83       59.21    113.91 o 
  -9  24   2      563.84      209.19    327.94 o 
  -8  24   2       34.37      118.20    104.66 o 
  -7  24   2      394.03      132.23    281.04 o 
  -6  24   2      157.53       75.60    101.29 o 
  -5  24   2      252.99       58.14    160.98 o 
  -4  24   2      367.60      441.49    159.66 o 
  -3  24   2       62.88       83.98     96.13 o 
  -2  24   2      524.09      425.60    193.24 o 
  -1  24   2        2.68      -43.43     92.71 o 
   0  24   2        0.07       -1.60     91.15 o 
   1  24   2        3.48      -83.64     83.64 o 
   2  24   2       82.53      -15.45    107.06 o 
   3  24   2       19.21       28.57    101.15 o 
   4  24   2       17.13       74.98     79.84 o 
   5  24   2      131.99       45.21     98.93 o 
   6  24   2       52.43       39.61     84.95 o 
   7  24   2       84.73      174.80    106.87 o 
   8  24   2        2.26       17.98    165.93 o 
  -9  25   2      215.28      119.36    131.61 o 
  -8  25   2      181.06      157.19    127.02 o 
  -7  25   2        0.34       34.97    100.14 o 
  -6  25   2      367.85       64.86    219.86 o 
  -5  25   2      235.27      151.93    139.89 o 
  -4  25   2        4.99       45.26    104.97 o 
  -3  25   2       42.63       69.55     99.52 o 
  -2  25   2      119.48       40.13     99.11 o 
  -1  25   2        5.43        2.14     88.11 o 
   0  25   2       16.31       28.82     86.37 o 
   1  25   2      218.65       89.68    100.90 o 
   2  25   2       23.99      -19.60     88.40 o 
   3  25   2      582.62      861.32    187.04 o 
   4  25   2       99.35       44.94     75.62 o 
   5  25   2      155.91       44.32     84.06 o 
   6  25   2      959.97      998.08    168.14 o 
   7  25   2        0.38     -116.26    116.26 o 
  -7  26   2       72.93       40.83    108.66 o 
  -6  26   2      352.45      177.49    122.48 o 
  -5  26   2       78.83       80.24    117.53 o 
  -4  26   2       92.48      126.29    115.75 o 
  -3  26   2     1359.77     1413.01    372.42 o 
  -2  26   2      133.98      119.49    115.10 o 
  -1  26   2     1234.06     1141.69    332.09 o 
   0  26   2       65.30     -100.02    100.02 o 
   1  26   2      788.35      187.26    408.14 o 
   2  26   2      338.68      126.46    200.38 o 
   3  26   2      189.57       80.39     81.34 o 
   4  26   2       78.02      177.01     93.09 o 
   5  26   2       10.47      -98.24    120.21 o 
   6  26   2      194.26      202.10    136.86 o 
  -5  27   2      545.06      192.59    323.10 o 
  -4  27   2       33.58      -23.97    100.64 o 
  -3  27   2      200.55      259.90    152.93 o 
  -2  27   2       12.27      -24.41    103.68 o 
  -1  27   2       43.51       40.54    100.03 o 
   0  27   2      156.29      193.72    115.64 o 
   1  27   2      380.48      247.70    175.84 o 
   2  27   2       71.84      -84.14     88.72 o 
   3  27   2      506.97      177.06    471.86 o 
   4  27   2      206.01      282.67    165.73 o 
  -2  28   2        3.42       56.98    105.68 o 
  -1  28   2     1318.70      507.57    735.85 o 
   0  28   2        3.47      -26.75     98.94 o 
   1  28   2     1179.79     1390.82    382.56 o 
 -18   1   3      370.47      458.77    105.41 o 
 -17   1   3      124.71      255.78     79.93 o 
 -16   1   3      270.13      328.32     82.83 o 
 -15   1   3     1617.79     1808.24    137.17 o 
 -14   1   3        0.23      -26.87     41.01 o 
 -13   1   3     1320.21     1293.76    109.78 o 
 -12   1   3      178.08      237.75     60.27 o 
 -11   1   3     5249.45     5285.81    189.70 o 
 -10   1   3       22.61       46.61     32.28 o 
  -9   1   3     9329.42     9601.71    242.66 o 
  -8   1   3     1811.31     1820.11     96.06 o 
  -7   1   3    23439.63    24247.14    259.83 o 
  -6   1   3     2432.63     2403.51     71.40 o 
  -5   1   3    37035.38    38714.03    335.74 o 
  -4   1   3    26646.08    27887.80    328.73 o 
  -3   1   3     5604.25     5346.62    177.25 o 
  -2   1   3     4393.54     4251.47    130.54 o 
  -1   1   3      907.62      898.56     74.09 o 
   0   1   3    10144.41    10220.99    164.61 o 
   1   1   3      321.94      281.60     32.04 o 
   2   1   3      363.83      338.25     26.85 o 
   3   1   3    17127.55    17952.54    261.38 o 
   4   1   3      141.54      116.89     47.40 o 
   5   1   3     5791.15     5706.79    234.88 o 
   6   1   3        1.59      -29.05     29.05 o 
   7   1   3     5653.41     5111.76    246.60 o 
   8   1   3      144.71      116.69     67.55 o 
   9   1   3     5125.34     5391.36    291.36 o 
  10   1   3     1626.57     1613.62    180.71 o 
  11   1   3     3391.37     3431.21    264.38 o 
  12   1   3      958.66     1144.49    196.60 o 
  13   1   3     1570.12     1438.17    229.46 o 
  14   1   3      897.62      343.72    139.35 o 
  15   1   3       45.49       95.45    106.60 o 
  16   1   3      274.26      181.10    165.81 o 
 -18   2   3     1902.63     2267.96    176.73 o 
 -17   2   3       29.34       50.29     65.44 o 
 -16   2   3     6719.79     7237.41    276.37 o 
 -15   2   3      160.91      261.36     72.66 o 
 -14   2   3     6389.48     6492.68    240.99 o 
 -13   2   3     6591.08     7103.99    242.39 o 
 -12   2   3    12045.72    13284.62    319.62 o 
 -11   2   3     6598.29     6977.57    218.23 o 
 -10   2   3     6290.91     6373.89    204.67 o 
  -9   2   3     4091.23     4403.04    156.93 o 
  -8   2   3     2000.80     1899.47     99.21 o 
  -7   2   3     3153.54     3079.10    102.16 o 
  -6   2   3     7005.46     7107.30    122.33 o 
  -5   2   3      119.38      112.09     21.98 o 
  -4   2   3    17666.47    18022.78    368.23 o 
  -3   2   3       53.87       31.94     22.33 o 
  -2   2   3    56794.46    57683.97    637.35 o 
  -1   2   3      276.43      271.63     33.33 o 
   0   2   3    61241.97    61919.32    620.44 o 
   1   2   3     1624.52     1556.82     74.29 o 
   2   2   3    53664.27    53959.73    485.11 o 
   3   2   3    18545.46    18489.57    283.06 o 
   4   2   3    23003.17    23444.89    477.08 o 
   5   2   3     8317.61     7745.82    273.84 o 
   6   2   3     3866.05     3565.29    197.14 o 
   7   2   3     5158.91     5397.28    254.28 o 
   8   2   3      473.26      705.07    125.61 o 
   9   2   3      120.61      237.85     94.17 o 
  10   2   3     1334.54     1198.45    206.72 o 
  11   2   3      118.11      143.99    100.52 o 
  12   2   3     1114.55      891.37    179.10 o 
  13   2   3      197.07       63.57    123.76 o 
  14   2   3     1341.97      762.16    307.66 o 
  15   2   3      115.82       61.99    108.20 o 
  16   2   3      797.07      257.82    567.73 o 
 -18   3   3      227.99      410.15    120.50 o 
 -17   3   3      252.86      232.88     82.16 o 
 -16   3   3      160.41      198.50     73.40 o 
 -15   3   3       86.55      112.52     73.01 o 
 -14   3   3      101.36      138.67     58.22 o 
 -13   3   3      970.24      878.66    105.61 o 
 -12   3   3     1185.23     1140.86    101.95 o 
 -11   3   3     4717.20     4582.20    176.96 o 
 -10   3   3     2399.71     2287.93    120.09 o 
  -9   3   3    36588.54    36751.77    497.65 o 
  -8   3   3      429.74      569.58     66.34 o 
  -7   3   3    30007.83    29847.93    354.52 o 
  -6   3   3     8347.64     8079.62    129.92 o 
  -5   3   3    34793.46    35760.16    367.58 o 
  -4   3   3    16630.09    16696.51    304.36 o 
  -3   3   3    19523.35    20408.49    332.63 o 
  -2   3   3     2129.44     1829.60     90.00 o 
  -1   3   3     2219.50     2204.33     74.27 o 
   0   3   3     4187.17     3838.36     99.03 o 
   1   3   3     1435.64     1475.98     52.26 o 
   2   3   3     3072.93     3204.45     88.52 o 
   3   3   3     2459.07     2345.42     72.44 o 
   4   3   3     6029.74     5956.43    317.34 o 
   5   3   3    16027.96    16302.00    490.41 o 
   6   3   3     9157.26     8996.76    314.93 o 
   7   3   3    18249.32    17891.13    518.76 o 
   8   3   3     1694.88     1711.83    164.17 o 
   9   3   3    13501.52    14002.49    466.22 o 
  10   3   3      139.60      156.79     87.97 o 
  11   3   3     6406.44     6685.39    457.46 o 
  12   3   3      739.13      601.85    138.43 o 
  13   3   3     1019.88     1155.75    201.37 o 
  14   3   3      293.44      -26.89    103.76 o 
  15   3   3        1.64      -67.36     93.73 o 
  16   3   3        7.18       68.84    121.13 o 
 -18   4   3      322.05      384.74    136.36 o 
 -17   4   3      115.79      260.17     81.68 o 
 -16   4   3      662.40      610.83    103.61 o 
 -15   4   3     1144.33     1093.20    121.47 o 
 -14   4   3     1812.52     1897.58    138.68 o 
 -13   4   3     2252.79     2163.51    138.48 o 
 -12   4   3      317.12      317.34     65.10 o 
 -11   4   3     1768.60     1667.25    119.78 o 
 -10   4   3      535.60      461.81     67.57 o 
  -9   4   3      452.34      522.66     66.87 o 
  -8   4   3     2164.82     2016.02    101.99 o 
  -7   4   3     2014.72     2090.11     87.24 o 
  -6   4   3      584.74      520.82     35.55 o 
  -5   4   3     2094.32     1837.63     71.81 o 
  -4   4   3     1745.90     1790.03     98.57 o 
  -3   4   3    30654.51    31384.73    446.46 o 
  -2   4   3    13149.60    13478.14    189.58 o 
  -1   4   3    20707.48    21350.24    259.87 o 
   0   4   3    40222.78    41733.24    380.00 o 
   1   4   3     2402.50     2439.73     72.83 o 
   2   4   3    32670.77    33300.16    375.39 o 
   3   4   3     3812.25     3898.07    107.66 o 
   4   4   3    11411.05    11419.99    186.44 o 
   5   4   3     2172.39     2036.98     96.52 o 
   6   4   3      596.80      674.10     62.76 o 
   7   4   3      480.84      540.16    104.23 o 
   8   4   3      101.98      110.67     69.94 o 
   9   4   3      610.73      382.62    104.80 o 
  10   4   3       22.09       15.30     61.39 o 
  11   4   3     3181.95     3013.84    242.86 o 
  12   4   3       77.98      114.00     88.87 o 
  13   4   3     2205.37     2133.17    232.66 o 
  14   4   3     1356.71      480.10    293.26 o 
  15   4   3      550.69      288.59    225.50 o 
  16   4   3      435.54      329.10    207.76 o 
 -18   5   3      201.65      289.13    127.83 o 
 -17   5   3      396.70      509.22    114.07 o 
 -16   5   3        1.29       42.32     59.85 o 
 -15   5   3     1188.41     1259.50    174.51 o 
 -14   5   3     1562.77     1638.87    163.52 o 
 -13   5   3        2.19       28.36     47.17 o 
 -12   5   3      941.94      836.20     98.47 o 
 -11   5   3        8.76        8.99     35.87 o 
 -10   5   3      691.98      662.67     81.57 o 
  -9   5   3      225.75      156.84     41.45 o 
  -8   5   3      327.57      301.65     50.39 o 
  -7   5   3     9946.26    10170.98    194.38 o 
  -6   5   3      546.49      551.14     48.82 o 
  -5   5   3     4465.20     4486.25    110.70 o 
  -4   5   3     1852.89     1775.82    155.93 o 
  -3   5   3     3427.31     3659.86    139.54 o 
  -2   5   3     3996.15     4092.68    142.62 o 
  -1   5   3    19209.94    19780.12    229.10 o 
   0   5   3       80.65       80.63     20.07 o 
   1   5   3      866.06      762.58     50.97 o 
   2   5   3      660.42      693.81     47.34 o 
   3   5   3     2583.84     2582.36     82.26 o 
   4   5   3    15990.92    16267.13    221.02 o 
   5   5   3       15.67       19.61     15.97 o 
   6   5   3    11570.14    12459.68    216.00 o 
   7   5   3     1431.87     1363.84    114.99 o 
   8   5   3     1311.11     1328.69    115.30 o 
   9   5   3     2354.66     2256.46    276.86 o 
  10   5   3      375.98      446.78     86.49 o 
  11   5   3      495.67      465.54     96.72 o 
  12   5   3      203.16      224.50     76.48 o 
  13   5   3       95.45      157.98    106.15 o 
  14   5   3       51.92       80.52    107.53 o 
  15   5   3       22.96       47.61    122.37 o 
  16   5   3        7.74       72.77    122.19 o 
 -18   6   3       42.14      100.44    162.70 o 
 -17   6   3        4.52       47.87     72.12 o 
 -16   6   3        0.28      -59.07     59.07 o 
 -15   6   3      116.07      180.45     65.80 o 
 -14   6   3        0.07       -4.67     45.94 o 
 -13   6   3      422.73      312.37     71.44 o 
 -12   6   3      402.29      369.10     72.87 o 
 -11   6   3     1793.37     1565.94    109.87 o 
 -10   6   3     1968.67     1904.72    113.95 o 
  -9   6   3        0.04      -11.90     28.63 o 
  -8   6   3     2018.78     1874.70     99.47 o 
  -7   6   3      322.96      284.67     41.73 o 
  -6   6   3     4328.89     4305.57    117.25 o 
  -5   6   3     2404.15     2455.54     79.81 o 
  -4   6   3      127.41       73.69     30.82 o 
  -3   6   3     1610.09     1554.19     96.21 o 
  -2   6   3     2334.99     2401.45    100.18 o 
  -1   6   3     1210.63     1418.82     53.84 o 
   0   6   3     1523.74     1587.24     67.33 o 
   1   6   3      898.75      816.05     53.68 o 
   2   6   3       88.67      125.42     29.75 o 
   3   6   3      237.87      230.28     34.45 o 
   4   6   3    10079.77    10276.63    180.19 o 
   5   6   3      874.76      921.82     55.87 o 
   6   6   3      139.75       93.69     34.00 o 
   7   6   3      487.56      399.60     69.83 o 
   8   6   3     1951.04     2057.29    139.75 o 
   9   6   3      165.85       63.35     55.57 o 
  10   6   3        6.69        7.57     46.27 o 
  11   6   3      666.87      567.45    106.55 o 
  12   6   3     2282.01     2465.32    175.33 o 
  13   6   3      675.96      613.87    159.63 o 
  14   6   3        0.28      -79.51     79.51 o 
  15   6   3       14.84      -94.75     94.75 o 
  16   6   3        1.57      169.14    129.46 o 
 -18   7   3       33.16       18.83    102.21 o 
 -17   7   3       10.53      -81.24     84.17 o 
 -16   7   3       85.02      129.29     79.00 o 
 -15   7   3      183.29      191.81     79.46 o 
 -14   7   3        1.25        4.17     54.93 o 
 -13   7   3       45.83       72.89     50.83 o 
 -12   7   3      198.10      174.53     57.53 o 
 -11   7   3      288.85      262.97     60.32 o 
 -10   7   3      323.35      328.87     60.73 o 
  -9   7   3     1231.98     1089.27     86.25 o 
  -8   7   3      169.71      170.00     42.55 o 
  -7   7   3     2968.00     2927.23    104.72 o 
  -6   7   3      240.63      257.98     36.43 o 
  -5   7   3     7190.14     7371.40    229.15 o 
  -4   7   3     1225.84     1185.09    109.94 o 
  -3   7   3      342.87      247.57     42.80 o 
  -2   7   3      694.50      689.37     58.97 o 
  -1   7   3     1675.28     1746.18     61.40 o 
   0   7   3     2642.05     2723.59     91.31 o 
   1   7   3      856.49      831.83     59.31 o 
   2   7   3     1619.19     1522.47     69.12 o 
   3   7   3     3249.07     3251.82    102.21 o 
   4   7   3     1520.36     1464.90     72.26 o 
   5   7   3      547.13      567.77     51.16 o 
   6   7   3     1553.94     1469.22     76.56 o 
   7   7   3     1714.80     1694.69    122.39 o 
   8   7   3     2212.91     2074.99    143.65 o 
   9   7   3      999.54      924.68    110.64 o 
  10   7   3      561.13      440.48    154.56 o 
  11   7   3     2023.29     2322.72    170.14 o 
  12   7   3      720.34      769.74    127.50 o 
  13   7   3      426.02      548.15    157.00 o 
  14   7   3      331.49      171.52    233.68 o 
  15   7   3       38.91       99.97    115.58 o 
 -18   8   3      146.47      105.19     97.37 o 
 -17   8   3        9.27        4.40     95.28 o 
 -16   8   3      594.20      613.02    126.76 o 
 -15   8   3       12.23      -57.73     57.73 o 
 -14   8   3     2739.57     2948.77    206.34 o 
 -13   8   3      236.32      307.10     91.33 o 
 -12   8   3     1908.97     1834.49    157.11 o 
 -11   8   3     3355.75     3463.09    160.13 o 
 -10   8   3     1139.90     1132.00     97.49 o 
  -9   8   3     1180.11     1076.85     88.87 o 
  -8   8   3        0.85      -21.09     24.95 o 
  -7   8   3      664.97      674.30     59.84 o 
  -6   8   3     2471.74     2571.67     95.78 o 
  -5   8   3     2981.51     2846.62    129.14 o 
  -4   8   3     3019.60     2824.90    124.78 o 
  -3   8   3     6029.97     6123.16    179.29 o 
  -2   8   3     5637.99     5128.19    159.62 o 
  -1   8   3     1824.35     1649.85     65.14 o 
   0   8   3    24878.04    26044.58    329.97 o 
   1   8   3     1905.17     1952.51     83.91 o 
   2   8   3    17246.16    17554.63    277.68 o 
   3   8   3       21.33       10.45     19.38 o 
   4   8   3     6406.54     6355.73    153.49 o 
   5   8   3      117.37      149.32     33.08 o 
   6   8   3      760.14      663.81     57.82 o 
   7   8   3      809.67      688.08     74.79 o 
   8   8   3      315.31      183.15     65.94 o 
   9   8   3      545.18      507.09     97.43 o 
  10   8   3     1091.47     1051.17    127.45 o 
  11   8   3     4779.01     4813.23    238.28 o 
  12   8   3      297.84      325.74    112.83 o 
  13   8   3     1969.22     1762.81    228.34 o 
  14   8   3      842.46      197.82    374.73 o 
  15   8   3      817.19      236.75    284.96 o 
 -17   9   3        5.41       32.96     69.92 o 
 -16   9   3      259.33      229.43     85.22 o 
 -15   9   3       17.66      -38.61     61.42 o 
 -14   9   3       22.61      -18.45     81.01 o 
 -13   9   3     1078.83      828.20    164.09 o 
 -12   9   3     1433.22     1402.27    141.42 o 
 -11   9   3     3284.98     3250.46    200.94 o 
 -10   9   3      684.34      816.69    118.04 o 
  -9   9   3    12896.35    13144.59    333.78 o 
  -8   9   3       28.72       22.54     24.67 o 
  -7   9   3    20052.74    20615.75    282.87 o 
  -6   9   3     1242.50     1073.07     56.75 o 
  -5   9   3    23192.63    23371.41    404.37 o 
  -4   9   3    12531.09    12284.16    274.71 o 
  -3   9   3    11067.09    11162.63    255.81 o 
  -2   9   3     1490.89     1121.72     91.50 o 
  -1   9   3     1525.16     1285.93     62.27 o 
   0   9   3     3651.59     3875.38    116.82 o 
   1   9   3      543.41      560.11     56.04 o 
   2   9   3     2434.43     2506.36    136.65 o 
   3   9   3     2736.57     2691.00    101.12 o 
   4   9   3     5361.38     5506.79    148.38 o 
   5   9   3     6904.69     6718.78    166.94 o 
   6   9   3     3270.42     3054.02    114.60 o 
   7   9   3    13469.96    12485.84    353.60 o 
   8   9   3      131.11      155.99     57.44 o 
   9   9   3    10062.73    10678.99    331.81 o 
  10   9   3       69.49       62.27     57.11 o 
  11   9   3     2436.79     2718.31    257.92 o 
  12   9   3      294.20      263.29    107.89 o 
  13   9   3     1047.95     1166.46    314.46 o 
  14   9   3      310.30      149.02    233.22 o 
  15   9   3       60.87      -49.01    106.92 o 
 -17  10   3       24.71       16.46     66.66 o 
 -16  10   3     3139.76     3260.61    208.96 o 
 -15  10   3      850.11     1017.35    133.11 o 
 -14  10   3     2830.28     3207.00    194.81 o 
 -13  10   3     2365.04     2569.05    192.76 o 
 -12  10   3     4291.41     4485.23    459.84 o 
 -11  10   3     3823.92     3997.63    195.03 o 
 -10  10   3      498.20      566.65     87.65 o 
  -9  10   3     2452.85     2589.20    150.16 o 
  -8  10   3        8.65       37.22     37.43 o 
  -7  10   3     2513.31     2348.58    133.25 o 
  -6  10   3      289.12      344.69     56.07 o 
  -5  10   3     1657.19     1558.61    103.27 o 
  -4  10   3     5170.68     5173.84    181.72 o 
  -3  10   3     5746.40     5179.35    202.87 o 
  -2  10   3    21025.41    21054.54    492.48 o 
  -1  10   3      101.81      104.74     41.27 o 
   0  10   3    32731.88    33713.02    427.73 o 
   1  10   3     2448.62     2629.32    157.07 o 
   2  10   3    27465.65    27038.79    384.12 o 
   3  10   3    12874.19    12698.54    233.07 o 
   4  10   3     6249.25     6417.54    228.29 o 
   5  10   3     7304.08     7561.42    184.22 o 
   6  10   3     3262.52     3114.70    120.94 o 
   7  10   3     6059.16     5925.26    194.04 o 
   8  10   3       81.98      105.55     54.43 o 
   9  10   3      510.67      565.43    104.81 o 
  10  10   3        5.04      -30.27     51.04 o 
  11  10   3        9.22       -1.70     59.92 o 
  12  10   3        2.45       11.64     82.18 o 
  13  10   3      177.29      208.20    116.10 o 
  14  10   3      696.56      283.25    354.33 o 
  15  10   3       41.17       18.42    111.83 o 
 -17  11   3        0.30       -9.13     72.09 o 
 -16  11   3       29.77       21.83     69.01 o 
 -15  11   3       50.42       44.77     64.45 o 
 -14  11   3      451.12      282.32     80.27 o 
 -13  11   3      113.36      108.32     57.98 o 
 -12  11   3      473.59      398.64     86.87 o 
 -11  11   3     1558.49     1393.89    123.41 o 
 -10  11   3      805.63      684.57     98.82 o 
  -9  11   3     4781.96     4520.02    250.96 o 
  -8  11   3      238.63      251.67     61.99 o 
  -7  11   3     9719.61     9904.22    281.09 o 
  -6  11   3     1754.18     1639.28    112.21 o 
  -5  11   3     4879.74     4802.71    185.31 o 
  -4  11   3     7232.37     7316.83    257.49 o 
  -3  11   3      209.34      134.72     48.22 o 
  -2  11   3     7470.66     7319.45    248.12 o 
  -1  11   3      387.00      380.65     74.78 o 
   0  11   3     3280.31     3124.84    114.82 o 
   1  11   3     1667.82     1512.10     84.84 o 
   2  11   3      137.97       80.06     42.05 o 
   3  11   3        4.31        1.05     22.66 o 
   4  11   3     4875.31     5157.56    153.65 o 
   5  11   3       76.96       -3.74     27.92 o 
   6  11   3      278.76      266.86     48.16 o 
   7  11   3     4238.18     3916.43    164.29 o 
   8  11   3       15.54       -0.89     49.59 o 
   9  11   3     2683.64     2659.46    177.29 o 
  10  11   3     1047.18      939.58    131.94 o 
  11  11   3      729.40      895.70    136.46 o 
  12  11   3      889.65     1103.70    204.03 o 
  13  11   3       10.97       -2.31     98.90 o 
  14  11   3      522.39      307.60    274.94 o 
  15  11   3      125.99      284.29    159.94 o 
 -17  12   3       82.62      115.56     86.36 o 
 -16  12   3        2.97       81.00     71.22 o 
 -15  12   3       59.76      107.02     77.40 o 
 -14  12   3        1.58       45.32     63.79 o 
 -13  12   3      117.23      120.06     64.86 o 
 -12  12   3      462.42      474.38     94.62 o 
 -11  12   3      132.46       82.14     57.05 o 
 -10  12   3     1917.09     1844.19    138.99 o 
  -9  12   3       59.65       48.82     45.97 o 
  -8  12   3     7493.22     7638.98    258.53 o 
  -7  12   3     1661.60     1607.62    130.71 o 
  -6  12   3     2367.45     2235.07    137.03 o 
  -5  12   3     2564.53     2622.89    163.33 o 
  -4  12   3     3631.45     3290.72    179.97 o 
  -3  12   3     2181.97     1640.62    125.23 o 
  -2  12   3      410.71      317.39     69.35 o 
  -1  12   3     1631.80     1390.34    113.48 o 
   0  12   3      189.67      202.24     40.51 o 
   1  12   3       30.92       18.64     27.10 o 
   2  12   3        9.20       11.07     27.38 o 
   3  12   3       94.03       88.07     32.83 o 
   4  12   3      289.72      256.38     47.31 o 
   5  12   3      204.56      200.78     43.79 o 
   6  12   3     5140.58     5190.25    166.39 o 
   7  12   3      998.05     1052.42    116.09 o 
   8  12   3     1200.26     1429.62    134.42 o 
   9  12   3        0.16      -44.43     48.00 o 
  10  12   3     1677.29     2001.89    198.41 o 
  11  12   3      231.77      302.12    110.66 o 
  12  12   3      398.12      439.26    137.71 o 
  13  12   3      334.44      416.81    145.84 o 
  14  12   3       79.85       60.78    131.02 o 
 -16  13   3      322.49      441.35    100.87 o 
 -15  13   3     1775.04     1653.61    163.68 o 
 -14  13   3      650.74      743.42    119.79 o 
 -13  13   3     1879.40     2119.59    162.35 o 
 -12  13   3      458.34      398.29     98.93 o 
 -11  13   3     2930.69     3264.20    248.11 o 
 -10  13   3      513.14      485.00     90.67 o 
  -9  13   3     3339.05     3626.42    188.89 o 
  -8  13   3      627.38      624.20     97.18 o 
  -7  13   3    11157.54    11494.36    455.88 o 
  -6  13   3        8.34      -10.68     40.95 o 
  -5  13   3     4765.59     4836.46    229.41 o 
  -4  13   3      834.85      583.70     95.50 o 
  -3  13   3    15792.16    15951.99    465.17 o 
  -2  13   3      890.63      856.84    113.60 o 
  -1  13   3    17627.78    17969.02    427.27 o 
   0  13   3      138.93       86.55     34.23 o 
   1  13   3    15233.37    14808.58    382.19 o 
   2  13   3     2229.73     2155.90    111.84 o 
   3  13   3    13148.36    12815.57    258.50 o 
   4  13   3        4.36       22.05     29.93 o 
   5  13   3     2084.86     2012.49    107.13 o 
   6  13   3     3444.26     3372.65    139.08 o 
   7  13   3     7009.06     6855.59    252.50 o 
   8  13   3      294.24      327.27     82.13 o 
   9  13   3     2623.42     2911.35    187.22 o 
  10  13   3      232.27      222.47     76.88 o 
  11  13   3      873.87      775.35    174.04 o 
  12  13   3      196.01      225.54    120.20 o 
  13  13   3      550.94      443.99    156.71 o 
  14  13   3        0.87     -102.00    120.85 o 
 -16  14   3     2480.64     3011.17    217.20 o 
 -15  14   3      134.64      118.76     77.47 o 
 -14  14   3     3804.23     4276.17    238.50 o 
 -13  14   3      256.90      295.98     85.08 o 
 -12  14   3     3956.15     4342.52    317.44 o 
 -11  14   3     2236.86     2292.34    165.20 o 
 -10  14   3     4731.56     4701.85    226.99 o 
  -9  14   3     1377.89     1235.46    149.31 o 
  -8  14   3     4972.67     4889.59    270.56 o 
  -7  14   3     2486.10     2722.48    231.75 o 
  -6  14   3    12764.88    12540.60    480.52 o 
  -5  14   3      108.69      161.70     79.16 o 
  -4  14   3     6470.31     6974.12    281.99 o 
  -3  14   3      494.79      220.78     65.87 o 
  -2  14   3     9399.46     9302.83    388.04 o 
  -1  14   3      777.32      647.11     99.52 o 
   0  14   3    15003.74    15526.93    407.57 o 
   1  14   3      415.86      362.42     82.16 o 
   2  14   3    17344.57    17548.13    426.41 o 
   3  14   3     1104.27     1052.61     83.87 o 
   4  14   3    10671.19    11387.21    254.66 o 
   5  14   3      648.15      632.30     72.84 o 
   6  14   3     2297.35     2336.53    120.64 o 
   7  14   3     1384.41     1279.12    109.42 o 
   8  14   3     1973.56     2102.31    160.08 o 
   9  14   3        1.48      -28.34     58.12 o 
  10  14   3     1843.40     1753.04    194.94 o 
  11  14   3        8.20       17.60     87.99 o 
  12  14   3     1431.75     1631.44    228.31 o 
  13  14   3       20.15      -29.71    100.71 o 
  14  14   3      665.03      928.77    203.73 o 
 -16  15   3      522.90      415.75    214.10 o 
 -15  15   3       95.50      113.32     94.12 o 
 -14  15   3        9.36        5.00     77.16 o 
 -13  15   3      401.43      342.61    103.66 o 
 -12  15   3      115.60      129.92     79.52 o 
 -11  15   3     1545.25     1324.01    175.33 o 
 -10  15   3      187.69      172.42     81.57 o 
  -9  15   3     5065.12     5089.35    270.76 o 
  -8  15   3      183.11      179.09     95.62 o 
  -7  15   3     5426.27     5007.57    315.75 o 
  -6  15   3     2587.13     2513.34    223.10 o 
  -5  15   3     9645.51    10040.14    517.93 o 
  -4  15   3      919.62      976.23    141.29 o 
  -3  15   3     4705.76     4612.07    234.23 o 
  -2  15   3     6668.28     6846.93    283.06 o 
  -1  15   3      191.67      195.62     64.13 o 
   0  15   3      618.98      548.63    100.59 o 
   1  15   3        9.10       24.53     54.51 o 
   2  15   3      681.75      662.12     81.07 o 
   3  15   3      414.42      353.77     61.61 o 
   4  15   3     1893.42     1786.04    108.18 o 
   5  15   3     3361.76     3268.57    143.76 o 
   6  15   3      567.10      510.80     74.20 o 
   7  15   3     2811.92     2733.17    155.96 o 
   8  15   3      187.84      294.43     78.84 o 
   9  15   3     2301.34     2593.83    189.76 o 
  10  15   3       11.22       48.77     96.30 o 
  11  15   3     2085.06     2141.35    238.38 o 
  12  15   3       81.19      173.46    152.68 o 
  13  15   3      162.54      211.97    144.59 o 
 -15  16   3        3.62       16.10     91.88 o 
 -14  16   3        2.67      -18.43     74.81 o 
 -13  16   3      346.75      183.00     97.66 o 
 -12  16   3      110.59       81.00     94.56 o 
 -11  16   3      176.81      152.96     93.10 o 
 -10  16   3       86.68       39.99     68.16 o 
  -9  16   3      684.07      713.46    131.78 o 
  -8  16   3     2655.24     2801.91    251.67 o 
  -7  16   3      113.65      126.38     90.79 o 
  -6  16   3     4138.68     3899.31    284.31 o 
  -5  16   3     6680.55     6784.39    303.77 o 
  -4  16   3       93.87      126.07     62.66 o 
  -3  16   3     7942.35     8597.20    333.18 o 
  -2  16   3     5626.66     5462.57    261.15 o 
  -1  16   3     2669.76     2482.58    188.14 o 
   0  16   3     1850.15     1870.73    155.14 o 
   1  16   3        6.94       22.09     47.23 o 
   2  16   3     1796.74     1880.85    156.36 o 
   3  16   3       20.92       66.56     38.80 o 
   4  16   3      981.43     1015.64     96.01 o 
   5  16   3       51.07       20.35     36.76 o 
   6  16   3        5.88        2.50     41.32 o 
   7  16   3       75.71      122.15     56.76 o 
   8  16   3      280.40      233.80     85.90 o 
   9  16   3      573.38      492.75    106.57 o 
  10  16   3      318.91      412.61    139.08 o 
  11  16   3      714.17      766.25    175.90 o 
  12  16   3      100.25       52.02    116.59 o 
  13  16   3      658.54      453.49    170.50 o 
 -15  17   3     1763.11     1853.70    239.31 o 
 -14  17   3      392.46       88.80    151.42 o 
 -13  17   3     1127.90      298.88    211.08 o 
 -12  17   3     1509.56     1023.62    457.50 o 
 -11  17   3      132.30      200.53     92.98 o 
 -10  17   3     3378.99     3376.11    253.97 o 
  -9  17   3      129.13      159.87    100.79 o 
  -8  17   3      606.90      725.24    160.07 o 
  -7  17   3      101.70       91.23     79.06 o 
  -6  17   3      278.90      210.10     97.62 o 
  -5  17   3       42.72       39.18     63.77 o 
  -4  17   3     1064.45     1003.39    145.02 o 
  -3  17   3      967.62     1054.85    156.23 o 
  -2  17   3      442.66      408.60     94.81 o 
  -1  17   3     2696.72     2630.71    188.23 o 
   0  17   3        0.82      112.39     58.42 o 
   1  17   3     7557.39     7445.83    308.27 o 
   2  17   3     3908.02     3806.14    222.00 o 
   3  17   3     2486.12     2770.72    193.21 o 
   4  17   3     4733.89     5095.49    219.57 o 
   5  17   3      738.71      871.35     94.91 o 
   6  17   3     3597.99     3894.00    170.26 o 
   7  17   3      439.01      462.69     89.12 o 
   8  17   3     1068.50      982.09    166.09 o 
   9  17   3       89.02      108.17     79.54 o 
  10  17   3       43.39      102.39    101.40 o 
  11  17   3       49.16       28.74    105.65 o 
  12  17   3       24.00      120.82    190.13 o 
 -14  18   3        0.43      -86.51     90.94 o 
 -13  18   3      186.68       91.99     92.49 o 
 -12  18   3      621.57      172.23     91.39 o 
 -11  18   3      196.46       97.32     87.52 o 
 -10  18   3     2228.58     2326.02    357.44 o 
  -9  18   3       58.42       44.37     88.90 o 
  -8  18   3     4419.02     4629.96    333.65 o 
  -7  18   3      388.63      492.55    145.44 o 
  -6  18   3     1632.40     1561.89    194.93 o 
  -5  18   3      410.40      483.18    128.17 o 
  -4  18   3     2468.23     2489.73    200.73 o 
  -3  18   3     1902.01     2083.55    179.98 o 
  -2  18   3     2495.22     2519.63    192.55 o 
  -1  18   3     1542.16     1548.84    171.78 o 
   0  18   3      318.33      406.67     97.13 o 
   1  18   3        0.94       20.39     50.33 o 
   2  18   3        1.69      -10.06     48.56 o 
   3  18   3     1210.52     1255.28    159.27 o 
   4  18   3      761.56      628.47    100.18 o 
   5  18   3      600.77      733.91    148.06 o 
   6  18   3     2604.24     2422.85    162.34 o 
   7  18   3      120.05      171.63     67.18 o 
   8  18   3     3533.32     3920.29    231.02 o 
   9  18   3       54.55       99.34     75.03 o 
  10  18   3     1730.41     2025.38    235.22 o 
  11  18   3      148.34      117.83    128.12 o 
  12  18   3      249.83      456.65    167.24 o 
 -13  19   3       25.70       75.88     94.90 o 
 -12  19   3       30.10       53.52     78.07 o 
 -11  19   3      287.64      118.14    160.98 o 
 -10  19   3       38.99      162.64    103.88 o 
  -9  19   3      120.85      195.51    116.56 o 
  -8  19   3        9.05        8.29     81.81 o 
  -7  19   3      373.78      101.67     91.79 o 
  -6  19   3      558.86      547.75    164.89 o 
  -5  19   3       46.72      173.05     92.03 o 
  -4  19   3     2143.68     1997.55    321.14 o 
  -3  19   3     5146.76     5223.22    285.75 o 
  -2  19   3      646.88      506.39    110.91 o 
  -1  19   3     3736.05     3621.82    235.66 o 
   0  19   3      162.50      125.72     67.23 o 
   1  19   3     5013.63     5014.80    490.51 o 
   2  19   3      259.35      280.89     85.34 o 
   3  19   3     1471.88     1777.31    166.72 o 
   4  19   3      147.81      168.25     64.16 o 
   5  19   3     2072.24     2039.72    152.19 o 
   6  19   3        4.46      -37.16     54.49 o 
   7  19   3     1026.75     1094.25    154.72 o 
   8  19   3      360.96      417.74    120.90 o 
   9  19   3      203.59      148.71    117.14 o 
  10  19   3      104.85      164.12    121.91 o 
  11  19   3      176.27      143.45    131.87 o 
 -13  20   3        0.91      -64.86     87.87 o 
 -12  20   3      631.20      209.62    193.35 o 
 -11  20   3        2.83      -82.33    170.08 o 
 -10  20   3      179.32      133.82    135.39 o 
  -9  20   3       83.76      193.38    136.55 o 
  -8  20   3     1420.05     1314.40    449.05 o 
  -7  20   3      212.30      154.52     98.11 o 
  -6  20   3      637.18      547.33    143.28 o 
  -5  20   3       48.66      -15.69     69.14 o 
  -4  20   3      974.44     1088.87    266.99 o 
  -3  20   3       17.80      -30.95     60.24 o 
  -2  20   3      734.03      830.93    185.37 o 
  -1  20   3      162.25      175.52     82.75 o 
   0  20   3      785.37      662.13    128.72 o 
   1  20   3      156.53      160.05     74.76 o 
   2  20   3     1595.51     1606.23    173.56 o 
   3  20   3      193.38      254.22    109.74 o 
   4  20   3     1013.12     1192.91    134.24 o 
   5  20   3      299.07      306.58     81.20 o 
   6  20   3      726.62      725.21    115.92 o 
   7  20   3      421.28      434.06    112.65 o 
   8  20   3      120.99       84.00    104.47 o 
   9  20   3      443.97      414.83    173.30 o 
  10  20   3      480.70      754.52    236.45 o 
 -12  21   3      105.00      -20.06    119.88 o 
 -11  21   3       62.67      -11.43    107.71 o 
 -10  21   3       13.26      -42.96     95.43 o 
  -9  21   3     1344.94     1478.39    347.99 o 
  -8  21   3      152.45       61.02    101.33 o 
  -7  21   3      936.37      775.44    188.89 o 
  -6  21   3      135.20       85.43    153.37 o 
  -5  21   3     2233.61     2182.34    290.61 o 
  -4  21   3      423.09      468.74    149.02 o 
  -3  21   3     1254.70     1078.47    204.98 o 
  -2  21   3      312.40      184.02     90.67 o 
  -1  21   3       87.64       62.05     69.87 o 
   0  21   3      157.37       26.64     63.72 o 
   1  21   3      137.67      160.13     76.02 o 
   2  21   3      287.36      249.05     91.43 o 
   3  21   3      271.24      286.09     82.41 o 
   4  21   3      183.80      194.18     73.65 o 
   5  21   3      950.98      904.87    127.68 o 
   6  21   3      239.21      223.33     78.81 o 
   7  21   3      496.76      521.71    138.04 o 
   8  21   3       28.36       52.71     99.35 o 
   9  21   3      705.01      901.78    234.15 o 
  10  21   3        1.42       76.28    149.80 o 
 -11  22   3      592.15      272.39    374.61 o 
 -10  22   3      513.03      123.97    319.88 o 
  -9  22   3       77.30       47.36    105.61 o 
  -8  22   3      227.98        9.85     84.49 o 
  -7  22   3       57.92      122.89    122.72 o 
  -6  22   3       45.76       17.12     95.55 o 
  -5  22   3      307.87      408.82    137.41 o 
  -4  22   3      135.44       49.02     88.91 o 
  -3  22   3      498.62      410.65    132.66 o 
  -2  22   3     1159.01     1190.11    221.81 o 
  -1  22   3       10.91       34.16     67.01 o 
   0  22   3     1969.61     2215.62    244.22 o 
   1  22   3        1.10      -22.70     63.62 o 
   2  22   3      450.97      699.52    143.54 o 
   3  22   3      953.35     1087.15    142.10 o 
   4  22   3      836.63      601.52    112.93 o 
   5  22   3      591.20      821.71    123.67 o 
   6  22   3        1.41       83.60     74.42 o 
   7  22   3      299.00      180.86     96.04 o 
   8  22   3      113.74        1.61    144.73 o 
   9  22   3       39.02      149.34    147.72 o 
 -10  23   3      851.69      390.69    301.55 o 
  -9  23   3      110.69      -34.31    101.19 o 
  -8  23   3        6.74       30.89     98.01 o 
  -7  23   3      364.91      247.00    218.01 o 
  -6  23   3      309.38      129.08    159.94 o 
  -5  23   3       57.67       68.24     96.09 o 
  -4  23   3     1044.61     1543.84    371.96 o 
  -3  23   3        4.11     -101.98    101.98 o 
  -2  23   3      736.76      695.08    190.93 o 
  -1  23   3      682.33      981.68    207.89 o 
   0  23   3       39.49      143.07     83.43 o 
   1  23   3     1925.96     2087.54    204.43 o 
   2  23   3       93.98      -35.97     70.27 o 
   3  23   3      391.65      473.50    103.23 o 
   4  23   3      408.58      422.79    103.13 o 
   5  23   3      134.18      169.62     82.56 o 
   6  23   3       10.81       -5.75     95.88 o 
   7  23   3      129.88      131.52     97.67 o 
   8  23   3        1.58       18.21    148.88 o 
  -9  24   3        6.40      -70.39    105.33 o 
  -8  24   3     1622.42      499.93    713.50 o 
  -7  24   3      102.82        8.06    103.09 o 
  -6  24   3     1733.77     1608.69    273.45 o 
  -5  24   3      690.43      294.02    273.09 o 
  -4  24   3     1533.49     1676.12    380.72 o 
  -3  24   3      931.95      242.06    335.32 o 
  -2  24   3      353.45      153.00    198.31 o 
  -1  24   3      746.34      323.64    226.43 o 
   0  24   3      420.34      289.25    193.93 o 
   1  24   3      165.07      134.50     94.09 o 
   2  24   3       91.66       74.31     86.49 o 
   3  24   3      242.24      219.69     91.70 o 
   4  24   3      701.46     1002.18    146.24 o 
   5  24   3      258.01      377.14    102.49 o 
   6  24   3      823.26     1013.05    202.87 o 
   7  24   3      333.82      279.49    107.33 o 
  -8  25   3       83.82       63.41    115.72 o 
  -7  25   3      462.05      207.64    391.09 o 
  -6  25   3       35.40       50.08    109.00 o 
  -5  25   3     1284.74      723.94    197.66 o 
  -4  25   3        0.11       11.84     94.57 o 
  -3  25   3     2961.62     2575.37    412.98 o 
  -2  25   3       12.18       38.51     95.79 o 
  -1  25   3     3885.83     4601.79    537.20 o 
   0  25   3       66.28       16.78    128.37 o 
   1  25   3     2405.42     2656.49    418.28 o 
   2  25   3      614.82      488.03    233.45 o 
   3  25   3     1995.97     2375.19    195.88 o 
   4  25   3      680.89      789.09    131.27 o 
   5  25   3     1556.56     1765.80    187.36 o 
   6  25   3      226.05      164.67    121.92 o 
  -6  26   3     1065.66     1156.07    403.65 o 
  -5  26   3      381.65      385.90    164.43 o 
  -4  26   3      994.29      367.42    618.55 o 
  -3  26   3      144.60       19.45    108.62 o 
  -2  26   3     1335.49     1804.49    421.97 o 
  -1  26   3        8.21      -76.33     95.87 o 
   0  26   3     1374.52     1568.96    379.56 o 
   1  26   3      309.91      205.05    216.75 o 
   2  26   3      626.81      426.72    160.86 o 
   3  26   3       41.07       30.78     95.89 o 
   4  26   3      763.13      585.13    160.42 o 
  -4  27   3       82.58       82.81    113.01 o 
  -3  27   3       94.84       25.01    105.93 o 
  -2  27   3        4.34       -4.86     99.85 o 
  -1  27   3       41.06       21.84    105.35 o 
   0  27   3       17.11       86.01    109.73 o 
   1  27   3      186.46      157.31    157.98 o 
   2  27   3       81.94      -22.36    115.32 o 
 -18   0   4      958.90     1222.83    213.67 o 
 -17   0   4      116.75      134.05    124.68 o 
 -16   0   4      496.46      471.91    162.47 o 
 -15   0   4      456.24      534.33    140.61 o 
 -14   0   4       20.57       54.79     70.81 o 
 -13   0   4      197.84      190.18     89.02 o 
 -12   0   4      462.96      339.64     98.38 o 
 -11   0   4     2194.67     2282.29    186.75 o 
 -10   0   4      562.38      565.67    109.42 o 
  -9   0   4     7749.78     7820.35    311.18 o 
  -8   0   4       54.53      100.04     37.81 o 
  -7   0   4    50345.82    53776.02    661.51 o 
  -6   0   4       15.00       37.04     33.08 o 
  -5   0   4    54133.40    56891.14    829.41 o 
  -4   0   4     8583.13     8301.93    257.64 o 
  -3   0   4    42622.62    44232.18    695.91 o 
  -2   0   4    25363.55    27348.73    721.57 o 
  -1   0   4    14295.73    14856.26    332.50 o 
   0   0   4    10846.28    10681.16    270.38 o 
   1   0   4     4700.28     4585.09    187.25 o 
   2   0   4     4672.74     4602.60    159.65 o 
   3   0   4     7610.36     7819.71    198.16 o 
   4   0   4     1446.27     1365.70    179.99 o 
   5   0   4     5498.21     5002.56    334.86 o 
   6   0   4       16.88       80.89     84.58 o 
   7   0   4    11723.58    11891.88    580.76 o 
   8   0   4      146.13      201.19    135.51 o 
   9   0   4    10671.20    10183.49    591.59 o 
  10   0   4       88.14       77.43    129.75 o 
  11   0   4     7666.30     8534.57    597.81 o 
  12   0   4      436.71      155.56    155.56 o 
  14   0   4      801.37       82.27    132.05 o 
  15   0   4      846.56      -92.41    173.30 o 
 -18   1   4      129.14      167.98     88.10 o 
 -17   1   4       13.74       21.81     62.49 o 
 -16   1   4     1376.85     1410.09    148.50 o 
 -15   1   4      162.46      148.42     66.92 o 
 -14   1   4     3785.86     3988.64    193.90 o 
 -13   1   4     1089.16     1079.97    117.37 o 
 -12   1   4     6188.54     6943.95    235.53 o 
 -11   1   4     7586.18     7853.84    239.92 o 
 -10   1   4     2360.66     2575.01    132.85 o 
  -9   1   4     8014.17     8104.76    223.76 o 
  -8   1   4      403.37      407.53     42.56 o 
  -7   1   4     2743.71     2808.21     87.95 o 
  -6   1   4      287.80      333.26     45.37 o 
  -5   1   4       87.32       74.34     26.27 o 
  -4   1   4      772.03      770.44     59.86 o 
  -3   1   4       29.59      -14.84     23.09 o 
  -2   1   4    10165.28    10562.32    305.89 o 
  -1   1   4      194.90      137.61     35.60 o 
   0   1   4    22851.78    24263.46    309.91 o 
   1   1   4      262.79      229.12     38.31 o 
   2   1   4    43006.35    44358.71    800.27 o 
   3   1   4      945.99      839.18     45.40 o 
   4   1   4    17413.41    17317.34    432.56 o 
   5   1   4     7991.29     8054.03    326.91 o 
   6   1   4     9739.20     9341.62    341.64 o 
   7   1   4     5832.22     5865.66    287.18 o 
   8   1   4     1678.59     1567.01    174.93 o 
   9   1   4     2302.87     2586.98    223.74 o 
  10   1   4      256.48      251.65    105.41 o 
  11   1   4        6.67        9.93     95.19 o 
  12   1   4      525.06      776.13    182.89 o 
  13   1   4      106.88      -55.39    115.01 o 
  14   1   4      523.84       99.96    109.93 o 
  15   1   4        3.85      -36.71    116.99 o 
 -18   2   4      716.35      989.39    162.04 o 
 -17   2   4       30.46       97.34     75.78 o 
 -16   2   4     1075.44     1358.29    148.05 o 
 -15   2   4      150.12       91.68     61.25 o 
 -14   2   4      980.91     1062.90    124.73 o 
 -13   2   4      339.57      255.89     74.81 o 
 -12   2   4       21.82       24.49     41.91 o 
 -11   2   4      200.13      141.76     49.74 o 
 -10   2   4      427.48      334.03     61.88 o 
  -9   2   4        5.67      -12.82     24.64 o 
  -8   2   4      288.68      347.99     39.78 o 
  -7   2   4     2219.24     2102.23     76.33 o 
  -6   2   4     4545.77     4769.85    137.26 o 
  -5   2   4     3237.60     3150.57    111.41 o 
  -4   2   4     6547.67     6363.70    192.99 o 
  -3   2   4     2098.26     2048.10    107.63 o 
  -2   2   4    12903.31    13642.43    282.31 o 
  -1   2   4      485.13      476.20     49.21 o 
   0   2   4     5020.47     4979.54    133.35 o 
   1   2   4     2037.43     2033.78     80.48 o 
   2   2   4     1159.10     1080.06     52.00 o 
   3   2   4     2185.19     2120.67     72.44 o 
   4   2   4      992.50     1052.74    110.31 o 
   5   2   4      365.70      184.36     67.25 o 
   6   2   4     2039.75     1852.20    158.59 o 
   7   2   4     1410.90     1460.44    261.69 o 
   8   2   4      313.53      329.22    109.63 o 
   9   2   4      884.57      839.91    152.95 o 
  10   2   4      232.77      219.66    102.37 o 
  11   2   4      822.59      702.17    160.98 o 
  12   2   4      248.89      296.42    138.93 o 
  13   2   4        0.73      -26.63    108.52 o 
  14   2   4       67.21      -46.28     97.02 o 
  15   2   4      265.98      -31.14    106.60 o 
 -18   3   4        0.49      -73.79     73.79 o 
 -17   3   4      150.32      190.20     91.44 o 
 -16   3   4      131.66      165.71     81.97 o 
 -15   3   4      153.53      132.99     62.33 o 
 -14   3   4       25.72       20.21     46.01 o 
 -13   3   4      259.58      241.28     66.07 o 
 -12   3   4      879.62      698.55     92.38 o 
 -11   3   4       59.72       84.99     42.92 o 
 -10   3   4        3.47      -15.30     30.02 o 
  -9   3   4     2230.61     2024.79     98.52 o 
  -8   3   4     2146.36     2157.04     96.34 o 
  -7   3   4      559.02      533.10     45.17 o 
  -6   3   4     4884.48     4894.24    143.10 o 
  -5   3   4      442.20      345.14     70.92 o 
  -4   3   4     5423.44     5354.44    179.75 o 
  -3   3   4       72.77       55.41     30.50 o 
  -2   3   4     2089.24     2052.97     85.50 o 
  -1   3   4      300.90      303.33     40.92 o 
   0   3   4     2029.39     1876.45     79.64 o 
   1   3   4      916.02      866.52     47.01 o 
   2   3   4     3828.98     3675.23    106.02 o 
   3   3   4      177.45      168.60     30.09 o 
   4   3   4     1649.72     1583.26    132.23 o 
   5   3   4      257.60      338.14     80.48 o 
   6   3   4     6215.98     6421.55    651.62 o 
   7   3   4      235.04      193.34     82.23 o 
   8   3   4      753.94      684.36    136.60 o 
   9   3   4       69.68      100.27     82.72 o 
  10   3   4     2195.87     2016.17    206.92 o 
  11   3   4      249.17      153.63    103.04 o 
  12   3   4      779.57      757.75    174.17 o 
  13   3   4       29.16       23.48    106.57 o 
  15   3   4      515.21      152.01    128.03 o 
 -18   4   4      178.84      193.17    154.06 o 
 -17   4   4      129.82       46.64     86.55 o 
 -16   4   4      228.09      342.12    100.30 o 
 -15   4   4        4.01      -22.68     60.27 o 
 -14   4   4      488.43      546.39    112.32 o 
 -13   4   4     1816.17     1875.99    132.58 o 
 -12   4   4       59.27       78.27     54.25 o 
 -11   4   4     1006.32     1051.17    105.52 o 
 -10   4   4      496.64      460.72     68.54 o 
  -9   4   4     1128.84     1131.79     79.16 o 
  -8   4   4      178.54      178.64     37.34 o 
  -7   4   4     8245.78     8479.55    152.27 o 
  -6   4   4     1165.42     1109.61     69.10 o 
  -5   4   4     7822.37     8212.17    235.56 o 
  -4   4   4     5121.15     5262.98    181.91 o 
  -3   4   4    13342.44    14057.53    223.92 o 
  -2   4   4     4520.13     4540.92    121.61 o 
  -1   4   4      722.28      619.53     53.07 o 
   0   4   4     4557.40     4401.40    110.84 o 
   1   4   4     6500.25     6465.79    125.45 o 
   2   4   4     2735.57     2552.67     85.60 o 
   3   4   4      814.39      733.72     49.00 o 
   4   4   4       32.31       45.06     20.01 o 
   5   4   4     2917.00     3246.52    195.71 o 
   6   4   4       31.47      -35.55     43.33 o 
   7   4   4     4791.69     4858.70    266.76 o 
   8   4   4       44.78        9.00     68.76 o 
   9   4   4     3605.38     3862.11    266.84 o 
  10   4   4      461.92      406.52    128.96 o 
  11   4   4     1985.96     1762.77    210.56 o 
  12   4   4       15.02      -13.19     62.82 o 
  13   4   4      742.44      323.39    232.85 o 
  14   4   4       73.44       71.21    110.21 o 
  15   4   4     1050.67      496.13    584.79 o 
 -18   5   4      108.62       11.83     93.65 o 
 -17   5   4      312.68      382.57    110.30 o 
 -16   5   4      226.70      247.34     93.21 o 
 -15   5   4     1074.69      961.61    146.97 o 
 -14   5   4     3687.21     3748.64    229.36 o 
 -13   5   4     1185.33     1285.65    143.68 o 
 -12   5   4     3233.04     3467.71    169.44 o 
 -11   5   4     8091.36     8762.58    255.51 o 
 -10   5   4     1722.04     1703.05    111.79 o 
  -9   5   4    16259.65    17156.18    295.10 o 
  -8   5   4      544.05      506.91     58.67 o 
  -7   5   4    13049.15    13607.08    237.21 o 
  -6   5   4      602.21      569.64     82.03 o 
  -5   5   4     4109.96     3811.95    162.97 o 
  -4   5   4     2825.98     2668.45    132.77 o 
  -3   5   4       57.80       24.85     19.47 o 
  -2   5   4      337.38      343.47     40.04 o 
  -1   5   4      202.86      138.16     26.53 o 
   0   5   4    13690.11    13768.42    207.81 o 
   1   5   4     4847.80     4720.24    119.27 o 
   2   5   4     9194.61     9122.28    168.47 o 
   3   5   4     3789.15     3674.28    104.48 o 
   4   5   4     6444.93     6258.46    157.50 o 
   5   5   4     4494.58     4464.86    188.17 o 
   6   5   4     1820.33     1687.86    125.55 o 
   7   5   4     2174.68     2399.29    156.44 o 
   8   5   4      343.04      327.34     78.11 o 
   9   5   4     1355.46     1484.24    138.68 o 
  10   5   4        0.10       13.53     52.89 o 
  11   5   4      356.33      461.98    101.25 o 
  12   5   4       10.67       57.97     65.14 o 
  13   5   4      247.41      132.02    104.44 o 
  14   5   4      170.53       -5.85    101.46 o 
  15   5   4      184.92      -62.87    100.54 o 
 -18   6   4     2332.29     2923.74    239.51 o 
 -17   6   4        2.59      -19.56     71.01 o 
 -16   6   4     3349.49     3767.07    366.38 o 
 -15   6   4       21.70      -23.72     62.67 o 
 -14   6   4     1860.04     2304.76    183.79 o 
 -13   6   4     1501.21     1583.58    154.93 o 
 -12   6   4     1465.93     1546.92    172.76 o 
 -11   6   4       51.89       53.05     53.76 o 
 -10   6   4      690.70      647.60    102.72 o 
  -9   6   4     1280.92     1172.24    102.96 o 
  -8   6   4      762.85      727.50     66.77 o 
  -7   6   4     8029.95     8023.42    177.47 o 
  -6   6   4     6958.57     7078.09    401.92 o 
  -5   6   4    12668.47    12482.07    309.37 o 
  -4   6   4     5715.49     5097.07    188.54 o 
  -3   6   4     4499.79     4646.82    174.74 o 
  -2   6   4    53223.55    55078.20    497.49 o 
  -1   6   4     2460.65     2374.48     81.22 o 
   0   6   4    12459.29    12388.09    198.85 o 
   1   6   4     2145.51     2247.18     91.37 o 
   2   6   4     3148.48     3138.30    101.12 o 
   3   6   4      955.31      864.46     58.24 o 
   4   6   4      380.34      310.49     41.09 o 
   5   6   4      394.66      330.63     63.91 o 
   6   6   4      164.91       98.36     56.16 o 
   7   6   4      778.15      674.88    102.67 o 
   8   6   4       67.42      -18.46     44.52 o 
   9   6   4     2533.49     2347.68    170.26 o 
  10   6   4       43.87      113.72     64.01 o 
  11   6   4     1272.16     1191.18    154.37 o 
  12   6   4      917.04     1007.13    151.11 o 
  13   6   4      298.94      180.85    275.63 o 
  14   6   4      434.47      277.74    327.14 o 
  15   6   4        2.77      154.73    125.80 o 
 -17   7   4       39.66      -64.98     64.98 o 
 -16   7   4      897.50      723.99    137.79 o 
 -15   7   4      233.15      194.45     90.29 o 
 -14   7   4      842.70      915.69    140.85 o 
 -13   7   4     4235.48     4451.03    248.58 o 
 -12   7   4     1006.62     1161.52    141.19 o 
 -11   7   4     7369.31     8106.30    699.13 o 
 -10   7   4      517.51      465.27     95.86 o 
  -9   7   4     9471.65    10076.94    279.28 o 
  -8   7   4      278.15      300.43     60.06 o 
  -7   7   4     3029.38     3072.75    164.82 o 
  -6   7   4     1951.05     1732.05    174.17 o 
  -5   7   4       15.82       11.54     30.35 o 
  -4   7   4     1968.78     1805.14    116.71 o 
  -3   7   4     3505.25     3630.27    140.96 o 
  -2   7   4     4913.59     5255.96    167.11 o 
  -1   7   4     1231.29     1128.49     83.11 o 
   0   7   4     5320.06     5359.40    150.95 o 
   1   7   4       90.03       86.35     28.68 o 
   2   7   4    13110.59    12957.44    218.14 o 
   3   7   4      643.10      594.94     54.07 o 
   4   7   4    11810.91    11768.29    209.41 o 
   5   7   4    14605.85    15293.84    361.77 o 
   6   7   4      545.77      500.62     85.42 o 
   7   7   4     9154.84     9544.67    568.02 o 
   8   7   4      159.38      137.60     64.32 o 
   9   7   4      430.38      506.10    100.74 o 
  10   7   4     1219.21     1238.87    142.03 o 
  11   7   4      101.89      161.23     74.49 o 
  12   7   4        9.00       49.48     71.33 o 
  13   7   4        5.12       42.02    103.01 o 
  14   7   4        3.58       21.55    129.75 o 
 -17   8   4        0.48       10.19     75.26 o 
 -16   8   4       98.13       72.80     75.66 o 
 -15   8   4        0.81       17.80     67.09 o 
 -14   8   4      108.57      120.24     69.51 o 
 -13   8   4      433.34      450.89    104.69 o 
 -12   8   4     1233.02     1173.96    143.94 o 
 -11   8   4      214.90      162.15     66.99 o 
 -10   8   4     2430.40     2236.60    164.07 o 
  -9   8   4     2757.69     2407.93    183.52 o 
  -8   8   4      271.85      244.77     65.83 o 
  -7   8   4     5688.21     5874.61    248.24 o 
  -6   8   4      326.64      394.67     79.82 o 
  -5   8   4     9731.49     9718.37    348.98 o 
  -4   8   4     6137.74     6141.33    194.69 o 
  -3   8   4     4134.91     3926.53    151.23 o 
  -2   8   4     1521.52     1383.91     88.87 o 
  -1   8   4       71.93       58.64     20.30 o 
   0   8   4     1120.85     1083.76     65.95 o 
   1   8   4      322.19      318.35     46.47 o 
   2   8   4      195.95      178.63     34.55 o 
   3   8   4      167.37      174.30     36.72 o 
   4   8   4       13.98      -22.11     23.92 o 
   5   8   4       79.84      130.04     41.33 o 
   6   8   4     1430.08     1407.94    131.31 o 
   7   8   4      967.91      981.34    119.31 o 
   8   8   4     4437.89     4618.08    227.28 o 
   9   8   4     1671.70     1717.63    148.28 o 
  10   8   4       65.63       35.61     61.60 o 
  11   8   4     1851.85     1659.54    157.74 o 
  12   8   4      209.85      211.35     85.32 o 
  13   8   4      395.96      489.20    138.09 o 
  14   8   4      192.28      209.40    165.81 o 
 -17   9   4      528.39      545.34    135.89 o 
 -16   9   4      158.43      203.98    106.72 o 
 -15   9   4      476.27      664.27    133.92 o 
 -14   9   4      320.58      232.49     85.12 o 
 -13   9   4     1105.80     1185.99    196.98 o 
 -12   9   4      282.78      306.02     90.34 o 
 -11   9   4      840.65      860.66    127.59 o 
 -10   9   4      266.40      261.37     81.16 o 
  -9   9   4      330.55      400.10     91.68 o 
  -8   9   4       81.99      102.39     49.71 o 
  -7   9   4     1194.94     1355.92    173.65 o 
  -6   9   4      804.15      714.62     80.19 o 
  -5   9   4     2881.50     2730.16    137.20 o 
  -4   9   4      629.56      618.92     79.29 o 
  -3   9   4     9622.81    10200.16    254.79 o 
  -2   9   4        0.60      -14.25     23.12 o 
  -1   9   4    10436.93    10421.43    284.28 o 
   0   9   4     2569.46     2625.75    101.30 o 
   1   9   4     3543.76     3555.83    128.90 o 
   2   9   4     2186.75     1934.43     89.57 o 
   3   9   4      214.89      194.81     39.97 o 
   4   9   4      208.39      170.09     37.13 o 
   5   9   4      118.46      110.25     40.19 o 
   6   9   4      166.29      100.20     53.09 o 
   7   9   4     3161.30     2928.55    176.27 o 
   8   9   4       65.68       35.63     54.36 o 
   9   9   4       21.91      -13.79     52.97 o 
  10   9   4       27.72       52.29     61.25 o 
  11   9   4        3.58       48.68     67.91 o 
  12   9   4        3.16      -79.21     83.60 o 
  13   9   4       92.91      -82.98    100.10 o 
  14   9   4        3.43       94.98    103.55 o 
 -17  10   4       86.37      209.29     93.66 o 
 -16  10   4      951.84     1010.37    139.71 o 
 -15  10   4      172.46      124.75     74.01 o 
 -14  10   4      987.69     1116.85    164.00 o 
 -13  10   4      141.11      133.44     86.84 o 
 -12  10   4     2868.64     2986.30    261.32 o 
 -11  10   4      392.94      455.08    126.93 o 
 -10  10   4     1002.28      806.72    111.20 o 
  -9  10   4      339.88      224.89     66.39 o 
  -8  10   4     3800.68     3655.48    201.61 o 
  -7  10   4      712.52      952.13    107.18 o 
  -6  10   4     1883.04     1864.73    121.79 o 
  -5  10   4     2052.50     1982.55    121.59 o 
  -4  10   4     4558.90     4956.31    184.22 o 
  -3  10   4     2125.50     2081.90    121.25 o 
  -2  10   4     3633.13     3593.65    173.35 o 
  -1  10   4     1159.23     1101.89    137.52 o 
   0  10   4     3611.48     3721.63    175.50 o 
   1  10   4     1611.71     1680.87     90.90 o 
   2  10   4     2189.09     2371.54    132.07 o 
   3  10   4     1631.41     1690.52     88.42 o 
   4  10   4     1436.22     1398.91     84.18 o 
   5  10   4     1609.28     1368.02     99.28 o 
   6  10   4     1119.28     1129.18    172.23 o 
   7  10   4       71.61       57.81     50.26 o 
   8  10   4      175.32      208.45     69.39 o 
   9  10   4      310.74      266.12     83.32 o 
  10  10   4      397.24      459.63    103.57 o 
  11  10   4      370.25      364.04    100.24 o 
  12  10   4      103.51      142.82    210.06 o 
  13  10   4      123.98       94.56    113.35 o 
  14  10   4       90.13       12.17    140.23 o 
 -17  11   4       20.04        0.72     74.80 o 
 -16  11   4      815.58      919.94    143.18 o 
 -15  11   4      183.87      164.21     81.29 o 
 -14  11   4     1576.18     1845.79    157.29 o 
 -13  11   4      525.07      452.43     94.84 o 
 -12  11   4     3113.23     3155.24    193.18 o 
 -11  11   4     1263.50     1200.10    136.39 o 
 -10  11   4     2765.18     2511.39    161.93 o 
  -9  11   4     4324.69     4344.80    271.67 o 
  -8  11   4     2966.52     3129.91    240.43 o 
  -7  11   4     4550.63     4729.54    202.35 o 
  -6  11   4     1349.35     1379.29    111.31 o 
  -5  11   4     2016.51     2046.01    167.82 o 
  -4  11   4     3067.07     2770.35    164.76 o 
  -3  11   4        1.19      -12.71     29.75 o 
  -2  11   4     7081.75     7259.89    256.30 o 
  -1  11   4      164.97      143.58     50.63 o 
   0  11   4     7977.85     8433.77    338.92 o 
   1  11   4      481.22      497.67     61.32 o 
   2  11   4    11489.12    11788.23    253.68 o 
   3  11   4     2248.41     2137.74    109.72 o 
   4  11   4     9621.07     9881.13    221.59 o 
   5  11   4     1634.17     1805.62    114.78 o 
   6  11   4     6147.96     6433.59    424.26 o 
   7  11   4       49.05       86.41     57.02 o 
   8  11   4     2446.93     2789.88    185.91 o 
   9  11   4      264.77      306.39     85.65 o 
  10  11   4     1076.49     1037.88    169.02 o 
  11  11   4      250.28      212.10     91.87 o 
  12  11   4     1067.34     1389.26    236.84 o 
  13  11   4        8.21       29.39    204.19 o 
 -16  12   4      207.59      162.88     95.97 o 
 -15  12   4      165.49      147.18     75.60 o 
 -14  12   4      229.97      249.55     83.25 o 
 -13  12   4       88.05       -4.38     58.59 o 
 -12  12   4        2.42       11.35     52.20 o 
 -11  12   4      579.63      485.50     93.85 o 
 -10  12   4       20.93       48.66     50.24 o 
  -9  12   4    10185.76    10743.56    384.15 o 
  -8  12   4      932.06      939.69    116.69 o 
  -7  12   4     8130.66     8473.09    280.64 o 
  -6  12   4      714.28      694.50     98.26 o 
  -5  12   4    14382.55    15368.62    364.60 o 
  -4  12   4     3589.81     3634.64    196.58 o 
  -3  12   4    11523.12    11035.01    424.24 o 
  -2  12   4     7144.11     6972.82    261.45 o 
  -1  12   4    11167.21    11016.16    325.43 o 
   0  12   4     5650.55     5456.00    224.76 o 
   1  12   4     3147.17     3064.50    167.84 o 
   2  12   4      141.18      145.46     42.53 o 
   3  12   4      110.59      158.64     40.14 o 
   4  12   4       54.10       58.91     36.58 o 
   5  12   4     5474.29     5239.25    193.15 o 
   6  12   4      685.76      676.45    104.76 o 
   7  12   4     5383.52     5551.71    249.12 o 
   8  12   4       21.62       32.77     59.86 o 
   9  12   4     7131.72     7117.19    301.51 o 
  10  12   4       32.79       65.48     66.03 o 
  11  12   4     2766.16     3591.60    230.38 o 
  12  12   4      245.64      235.79    132.85 o 
  13  12   4     1715.15     2267.59    295.09 o 
 -16  13   4      318.39      326.29     98.51 o 
 -15  13   4       96.55      114.05     72.06 o 
 -14  13   4     1798.33     2163.84    202.19 o 
 -13  13   4      234.90      238.41     79.56 o 
 -12  13   4     1002.85      897.29    129.34 o 
 -11  13   4     1287.45     1534.65    139.32 o 
 -10  13   4      824.63      898.45    121.96 o 
  -9  13   4     2922.37     2728.85    201.79 o 
  -8  13   4      834.17      750.56    121.88 o 
  -7  13   4      195.65      156.52     59.00 o 
  -6  13   4      936.97      937.13    113.77 o 
  -5  13   4        0.22       -2.50     40.29 o 
  -4  13   4      194.98      143.63     63.17 o 
  -3  13   4     1104.72     1066.93    140.76 o 
  -2  13   4     1251.28     1234.01    128.26 o 
  -1  13   4     2305.35     2400.90    161.15 o 
   0  13   4    14579.87    14550.49    387.86 o 
   1  13   4       27.31       24.62     41.03 o 
   2  13   4     6413.44     6401.90    252.20 o 
   3  13   4      159.58      171.21     42.44 o 
   4  13   4     6338.62     6526.88    190.56 o 
   5  13   4     4332.63     4979.26    203.14 o 
   6  13   4     1987.07     2195.65    157.49 o 
   7  13   4     1815.66     1841.87    155.24 o 
   8  13   4      408.71      373.77    133.53 o 
   9  13   4      580.62      760.13    124.84 o 
  10  13   4       55.56       82.00     71.82 o 
  11  13   4        7.11      -49.87    161.67 o 
  12  13   4        9.20       91.28    116.33 o 
  13  13   4       43.15      104.71    118.69 o 
 -16  14   4      110.00      201.20     97.73 o 
 -15  14   4      726.91      460.57    245.45 o 
 -14  14   4        0.29      -55.10     55.10 o 
 -13  14   4      784.63      749.05    125.72 o 
 -12  14   4      583.49      545.48    106.81 o 
 -11  14   4      254.17      221.01     76.81 o 
 -10  14   4     1246.82     1245.05    161.98 o 
  -9  14   4      230.65      213.86     80.45 o 
  -8  14   4      518.45      584.39    111.37 o 
  -7  14   4     3266.82     2958.74    201.35 o 
  -6  14   4      160.34      181.41     68.57 o 
  -5  14   4      285.84      287.45     83.06 o 
  -4  14   4      667.63      839.70    153.98 o 
  -3  14   4       28.18       24.40     44.47 o 
  -2  14   4     2042.39     2027.13    156.09 o 
  -1  14   4     1363.91     1293.07    124.03 o 
   0  14   4       89.95       63.88     47.40 o 
   1  14   4     1498.16     1366.01    123.62 o 
   2  14   4      179.14      138.13     55.62 o 
   3  14   4     2601.30     2464.68    141.81 o 
   4  14   4      715.72      647.71     88.97 o 
   5  14   4     1390.38     1381.54    108.88 o 
   6  14   4     1835.17     1808.36    151.99 o 
   7  14   4       67.43       62.01     61.44 o 
   8  14   4     1141.22     1120.37    149.03 o 
   9  14   4       75.20      -54.43     62.72 o 
  10  14   4      110.24      216.68     87.28 o 
  11  14   4      107.51        9.14    106.75 o 
  12  14   4       83.22      130.00    107.28 o 
 -15  15   4       26.65      -56.81     63.05 o 
 -14  15   4        9.76       25.01     68.11 o 
 -13  15   4        0.45       -6.28     62.85 o 
 -12  15   4      103.90       95.71     68.08 o 
 -11  15   4      391.61      209.83     75.14 o 
 -10  15   4     1989.54     1978.92    231.50 o 
  -9  15   4       19.27       -3.71     75.12 o 
  -8  15   4     3991.23     4334.51    305.70 o 
  -7  15   4       59.44       47.69     59.70 o 
  -6  15   4     5313.23     5468.67    276.38 o 
  -5  15   4      822.97      779.29    126.24 o 
  -4  15   4     5154.40     5248.77    259.57 o 
  -3  15   4     1157.17     1127.53    136.17 o 
  -2  15   4     6826.38     7055.88    292.41 o 
  -1  15   4     3803.89     3626.56    209.84 o 
   0  15   4     1794.57     1665.65    143.80 o 
   1  15   4     1214.92     1225.43    124.14 o 
   2  15   4      331.15      335.77     81.79 o 
   3  15   4       37.48       67.04     47.57 o 
   4  15   4     1448.89     1485.41    121.14 o 
   5  15   4       95.67       89.02     65.50 o 
   6  15   4     1985.62     2220.25    211.78 o 
   7  15   4       18.80       85.73     60.92 o 
   8  15   4     2690.92     2724.76    193.73 o 
   9  15   4        1.91      -66.87     66.87 o 
  10  15   4     1957.95     2346.59    198.52 o 
  11  15   4       34.56      145.68    130.21 o 
  12  15   4     1512.90     2204.05    281.44 o 
 -15  16   4      289.10      143.12    102.86 o 
 -14  16   4      474.58      304.72    176.71 o 
 -13  16   4      682.22      444.69    249.84 o 
 -12  16   4      792.99      508.01    171.09 o 
 -11  16   4      736.31     1024.70    201.30 o 
 -10  16   4      792.87      659.47    162.94 o 
  -9  16   4      570.10      499.82    146.72 o 
  -8  16   4      496.98      473.60    156.25 o 
  -7  16   4     1501.81     1481.28    187.87 o 
  -6  16   4      253.32      344.94     95.71 o 
  -5  16   4     1727.12     1703.52    161.93 o 
  -4  16   4      457.31      387.95     99.62 o 
  -3  16   4     3031.06     3130.05    205.27 o 
  -2  16   4       13.67      -45.39     45.39 o 
  -1  16   4     6388.35     6469.86    285.17 o 
   0  16   4      400.22      429.76     94.81 o 
   1  16   4     5042.35     5453.96    260.67 o 
   2  16   4      198.10      117.43     70.70 o 
   3  16   4     6302.10     6740.12    258.36 o 
   4  16   4     1343.85     1401.54    124.88 o 
   5  16   4     3999.83     4142.35    231.72 o 
   6  16   4      176.36      171.90     90.52 o 
   7  16   4     2512.31     2295.03    221.72 o 
   8  16   4      567.68      516.31    129.69 o 
   9  16   4      606.23      741.49    137.12 o 
  10  16   4      151.55      281.87    103.25 o 
  11  16   4      877.17      812.96    261.46 o 
  12  16   4       44.35      123.28    137.04 o 
 -14  17   4      540.39      228.97    124.47 o 
 -13  17   4     1052.36     1265.06    230.34 o 
 -12  17   4      400.89       81.89    159.82 o 
 -11  17   4     1153.92      950.14    488.57 o 
 -10  17   4      788.32      773.94    180.80 o 
  -9  17   4     2128.66     1974.42    235.95 o 
  -8  17   4      924.68      757.98    162.11 o 
  -7  17   4     1408.37     1490.21    206.49 o 
  -6  17   4     1085.50     1180.13    165.01 o 
  -5  17   4     6155.12     6289.51    305.73 o 
  -4  17   4      640.61      606.72    120.40 o 
  -3  17   4     1476.61     1326.14    157.09 o 
  -2  17   4      606.78      487.29    106.66 o 
  -1  17   4      234.71      234.36     75.16 o 
   0  17   4     1056.04     1060.47    146.45 o 
   1  17   4     1376.32     1343.06    146.32 o 
   2  17   4     1956.24     2068.65    170.33 o 
   3  17   4     1256.52     1205.71    129.36 o 
   4  17   4      805.04      965.96    121.79 o 
   5  17   4     1290.47     1160.62    153.39 o 
   6  17   4      741.34      616.59    142.32 o 
   7  17   4      127.60      103.88     82.20 o 
   8  17   4      338.94      198.84    107.93 o 
   9  17   4      121.38       67.01    102.27 o 
  10  17   4       10.32      -92.64    117.76 o 
  11  17   4       14.04      139.66    171.92 o 
 -14  18   4     1003.80      617.48    397.76 o 
 -13  18   4      123.38       35.04     98.40 o 
 -12  18   4      793.25      279.39    420.13 o 
 -11  18   4        1.15       37.97     93.74 o 
 -10  18   4      123.54       48.00     90.75 o 
  -9  18   4      170.16      323.16    170.65 o 
  -8  18   4      338.44      367.25    124.92 o 
  -7  18   4     1111.84     1239.25    211.24 o 
  -6  18   4     2463.86     2500.34    208.74 o 
  -5  18   4      694.06      780.28    137.40 o 
  -4  18   4     3123.85     3052.38    221.82 o 
  -3  18   4       18.34       28.72     59.80 o 
  -2  18   4     3268.39     3611.90    233.68 o 
  -1  18   4      491.18      416.23    100.33 o 
   0  18   4     2312.39     2351.08    188.14 o 
   1  18   4       47.87      -14.96     86.42 o 
   2  18   4     1683.98     1517.68    151.34 o 
   3  18   4      437.52      377.47     84.52 o 
   4  18   4      141.48       70.42     59.28 o 
   5  18   4       73.70       50.21     60.27 o 
   6  18   4      105.89       57.04     89.09 o 
   7  18   4       57.75      179.35     92.48 o 
   8  18   4       32.39      139.39     96.38 o 
   9  18   4      338.37      296.06    128.73 o 
  10  18   4        9.29     -115.69    126.98 o 
 -13  19   4        4.42      -96.73     96.73 o 
 -12  19   4       25.39       32.40    124.56 o 
 -11  19   4      743.79      287.62    489.84 o 
 -10  19   4        4.39      -21.28    100.37 o 
  -9  19   4      829.51      559.23    213.98 o 
  -8  19   4       58.08       55.98     72.83 o 
  -7  19   4     1249.16     1059.58    202.26 o 
  -6  19   4      791.23     1023.57    218.24 o 
  -5  19   4       18.83       11.53     60.12 o 
  -4  19   4     1256.53     1007.30    159.62 o 
  -3  19   4     2107.45     1865.08    181.38 o 
  -2  19   4        8.08       72.67     66.66 o 
  -1  19   4      232.72      268.84     86.97 o 
   0  19   4     1181.94     1210.59    199.41 o 
   1  19   4      113.25       69.25     63.89 o 
   2  19   4      686.21      859.56    139.80 o 
   3  19   4      149.60      129.42     66.16 o 
   4  19   4      233.79      314.23     80.51 o 
   5  19   4      138.25       66.46     70.81 o 
   6  19   4       70.90        6.14    128.37 o 
   7  19   4      399.91      448.72    125.15 o 
   8  19   4       67.19       99.67     93.83 o 
   9  19   4      134.63      -79.44     79.44 o 
  10  19   4      104.92      327.02    191.97 o 
 -12  20   4     1294.74      155.13    547.91 o 
 -11  20   4       66.11        3.92    108.90 o 
 -10  20   4     1022.28      320.11    501.25 o 
  -9  20   4       56.97       -4.34     91.41 o 
  -8  20   4     1964.42     2131.30    248.76 o 
  -7  20   4      987.95      848.13    187.93 o 
  -6  20   4      848.23      670.91    169.28 o 
  -5  20   4      462.26      302.59    120.95 o 
  -4  20   4      207.06      174.71     86.11 o 
  -3  20   4      605.65      463.26    116.48 o 
  -2  20   4      409.64      409.55    104.84 o 
  -1  20   4       83.24       65.91     74.54 o 
   0  20   4      112.56       13.58     57.54 o 
   1  20   4      438.73      534.30    116.28 o 
   2  20   4      382.07      525.63    116.44 o 
   3  20   4      643.31      543.26     96.97 o 
   4  20   4     1313.69     1609.50    152.25 o 
   5  20   4      110.33      113.16     78.79 o 
   6  20   4      654.79      468.51    148.70 o 
   7  20   4        5.74       17.63     88.81 o 
   8  20   4      227.65      330.85    122.38 o 
   9  20   4      183.54      260.42    169.85 o 
 -11  21   4      274.41      216.13    233.92 o 
 -10  21   4      204.00       88.99    118.37 o 
  -9  21   4       70.59      -80.24     80.24 o 
  -8  21   4      356.98      128.36    148.65 o 
  -7  21   4      971.21      293.17    460.57 o 
  -6  21   4      953.69      643.37    162.48 o 
  -5  21   4     2290.87     2847.54    396.85 o 
  -4  21   4      104.84      115.92     81.28 o 
  -3  21   4     1787.12     1966.37    207.10 o 
  -2  21   4      136.27       45.63     70.97 o 
  -1  21   4     2711.92     2777.00    222.00 o 
   0  21   4        7.23       32.20     65.78 o 
   1  21   4     1873.63     1796.30    184.89 o 
   2  21   4       86.68       54.08     71.34 o 
   3  21   4      416.12      256.44    112.08 o 
   4  21   4      416.95      463.32     97.16 o 
   5  21   4       48.11       44.78     74.09 o 
   6  21   4       31.59      -78.85     85.30 o 
   7  21   4       40.09       70.16     92.72 o 
   8  21   4       79.02      147.93     99.96 o 
 -11  22   4      128.10        5.35    112.06 o 
 -10  22   4      812.44      289.35    505.16 o 
  -9  22   4       82.18       17.04    102.70 o 
  -8  22   4     1338.32      956.39    209.13 o 
  -7  22   4       82.73       78.60     83.12 o 
  -6  22   4      325.31      177.14    232.30 o 
  -5  22   4      156.13       76.47     89.92 o 
  -4  22   4      529.95      158.65    116.76 o 
  -3  22   4      435.16      347.79    113.18 o 
  -2  22   4      122.16       70.77     81.05 o 
  -1  22   4     1415.16     1949.56    198.47 o 
   0  22   4      379.43      334.44    102.66 o 
   1  22   4     1061.52     1331.07    189.86 o 
   2  22   4      915.44      896.08    153.17 o 
   3  22   4     1524.15     1576.26    170.07 o 
   4  22   4      269.78      560.48    129.20 o 
   5  22   4      374.61      367.99    106.47 o 
   6  22   4     1139.81     1400.80    231.21 o 
   7  22   4      319.88      575.92    151.25 o 
  -9  23   4       76.93      106.34    113.10 o 
  -8  23   4      544.22      522.00    163.24 o 
  -7  23   4      435.77      117.79    119.32 o 
  -6  23   4     1489.94      238.68    510.93 o 
  -5  23   4      278.93      115.03    120.30 o 
  -4  23   4      992.76      179.32    421.28 o 
  -3  23   4      480.26      138.59    249.47 o 
  -2  23   4     1307.90     1154.45    292.93 o 
  -1  23   4      332.47      329.30    111.22 o 
   0  23   4      861.01     1164.25    213.03 o 
   1  23   4      117.23       43.11     84.15 o 
   2  23   4     1450.12     1732.96    210.40 o 
   3  23   4      332.05      515.91    114.74 o 
   4  23   4     1081.37     1444.39    198.98 o 
   5  23   4       15.16       17.32     83.04 o 
   6  23   4      499.18      378.08    147.62 o 
  -8  24   4       30.43       53.16    105.98 o 
  -7  24   4      713.68      301.36    149.22 o 
  -6  24   4       98.36      -21.36     87.42 o 
  -5  24   4     1223.07      581.54    690.68 o 
  -4  24   4      121.62       77.41     97.52 o 
  -3  24   4      851.55      276.34    571.54 o 
  -2  24   4       28.06      -56.49     80.95 o 
  -1  24   4      605.15      237.34    172.69 o 
   0  24   4        1.00      -27.74     77.47 o 
   1  24   4      559.40      653.52    188.78 o 
   2  24   4       17.75       12.55     83.56 o 
   3  24   4      814.74     1075.99    152.48 o 
   4  24   4       13.41       22.47     85.01 o 
   5  24   4      587.46      688.83    146.72 o 
  -7  25   4        3.79      -94.49    227.00 o 
  -6  25   4       56.04       82.54     96.75 o 
  -5  25   4       16.26        0.45    104.44 o 
  -4  25   4       16.96      -57.66     92.99 o 
  -3  25   4      578.25      169.53    291.53 o 
  -2  25   4       42.18       21.35     98.81 o 
  -1  25   4      424.37      181.03    191.51 o 
   0  25   4       65.74       44.02     87.13 o 
   1  25   4       46.00       14.73     91.37 o 
   2  25   4      539.77      613.11    128.24 o 
   3  25   4      222.44      412.39    112.15 o 
   4  25   4       95.50      171.50    137.49 o 
  -4  26   4        6.31      -42.69    106.00 o 
  -3  26   4       25.47      -34.01    102.58 o 
  -2  26   4      123.95       20.32    130.67 o 
  -1  26   4      155.35        2.59    108.39 o 
   0  26   4       81.35      -45.51    112.47 o 
   1  26   4      823.22     1222.59    207.89 o 
 -18   1   5       90.07       94.26    119.82 o 
 -17   1   5       35.46       55.67    120.99 o 
 -16   1   5      499.34      512.93    115.13 o 
 -15   1   5      502.26      419.33    107.98 o 
 -14   1   5       36.32       -6.59     55.42 o 
 -13   1   5      264.60      387.71     79.24 o 
 -12   1   5      147.82      244.48     63.75 o 
 -11   1   5      744.59      833.77    102.01 o 
 -10   1   5      667.21      700.86     88.34 o 
  -9   1   5      145.17      105.41     44.18 o 
  -8   1   5       68.45       61.49     29.17 o 
  -7   1   5     2423.48     2464.81    111.36 o 
  -6   1   5      509.90      423.39     57.74 o 
  -5   1   5      861.62      858.60     68.20 o 
  -4   1   5      232.01      155.24     38.95 o 
  -3   1   5     2310.70     2372.13    126.21 o 
  -2   1   5     2813.89     2813.14    113.48 o 
  -1   1   5       24.22       45.18     28.91 o 
   0   1   5     2893.05     3075.93    112.63 o 
   1   1   5      427.37      426.54     50.96 o 
   2   1   5        2.13       -9.43     18.95 o 
   3   1   5      756.81      688.89    166.16 o 
   4   1   5       41.43       76.28     56.05 o 
   5   1   5       95.54       25.86     53.30 o 
   6   1   5       76.21       98.44     76.49 o 
   7   1   5      272.25      294.47    102.89 o 
   8   1   5      915.22      695.20    143.60 o 
   9   1   5     1101.84      891.45    170.15 o 
  10   1   5       24.24       64.77     95.32 o 
  11   1   5      568.28      513.01    146.60 o 
  12   1   5        0.65      -32.32    101.28 o 
  13   1   5      394.78      -20.12    109.60 o 
  14   1   5        0.93      -95.92    110.81 o 
 -18   2   5       45.50      199.01    125.96 o 
 -17   2   5        0.22       54.49     77.90 o 
 -16   2   5       45.76       20.16     69.79 o 
 -15   2   5        2.23       66.63     72.19 o 
 -14   2   5       14.39       39.28     64.19 o 
 -13   2   5      346.71      286.44     82.50 o 
 -12   2   5      329.71      258.70     66.82 o 
 -11   2   5     1247.66     1257.75    113.25 o 
 -10   2   5     2860.36     2877.89    148.91 o 
  -9   2   5     8013.94     8445.15    239.83 o 
  -8   2   5       93.20       79.58     39.00 o 
  -7   2   5     6729.85     6635.36    182.66 o 
  -6   2   5      925.03      776.25     68.49 o 
  -5   2   5     2400.48     2248.59    106.09 o 
  -4   2   5     3031.72     3154.07    149.27 o 
  -3   2   5      325.95      280.20     56.67 o 
  -2   2   5      378.38      392.29     52.15 o 
  -1   2   5       55.71       22.59     27.80 o 
   0   2   5      986.05     1031.84     64.16 o 
   1   2   5      467.57      429.83     51.30 o 
   2   2   5     2533.21     2511.69     98.66 o 
   3   2   5      305.95      350.53     99.79 o 
   4   2   5     7569.43     7261.44    296.09 o 
   5   2   5     1733.60     1781.14    162.28 o 
   6   2   5     1789.57     1713.84    429.46 o 
   7   2   5     1526.61     1703.62    182.20 o 
   8   2   5     1517.03     1454.92    187.46 o 
   9   2   5      723.08      986.76    175.47 o 
  10   2   5       73.37       -6.51     86.10 o 
  11   2   5      218.07      362.10    136.53 o 
  12   2   5        0.45       88.37    120.30 o 
  13   2   5       24.46       69.33    109.07 o 
  14   2   5       13.89      -70.24    115.04 o 
 -17   3   5       38.15       56.02     92.56 o 
 -16   3   5     3013.14     3478.08    404.22 o 
 -15   3   5       19.11       38.31     68.33 o 
 -14   3   5     3014.57     3576.36    230.66 o 
 -13   3   5     1122.47     1148.88    150.75 o 
 -12   3   5     1757.91     2063.82    165.61 o 
 -11   3   5      880.05     1067.18    140.56 o 
 -10   3   5       62.61       47.69     44.37 o 
  -9   3   5      607.38      518.65     69.28 o 
  -8   3   5      707.20      622.97     88.09 o 
  -7   3   5     2290.33     2373.09    128.12 o 
  -6   3   5     3485.80     3355.60    129.78 o 
  -5   3   5     8887.14     8791.13    258.14 o 
  -4   3   5     8174.54     8107.42    243.01 o 
  -3   3   5     6202.54     6055.16    162.81 o 
  -2   3   5    10588.02    10818.87    218.56 o 
  -1   3   5    10517.97    11088.79    221.08 o 
   0   3   5    21894.46    22256.40    295.96 o 
   1   3   5      143.10       98.76     25.65 o 
   2   3   5    15653.62    16200.00    246.86 o 
   3   3   5       55.82       29.34     46.46 o 
   4   3   5     5677.60     5675.99    263.24 o 
   5   3   5      145.27      223.42     78.77 o 
   6   3   5      425.37      373.20    102.34 o 
   7   3   5        4.86       47.52     91.61 o 
   8   3   5       43.12       48.00     78.72 o 
   9   3   5     1706.38     1533.31    204.56 o 
  10   3   5       83.93       41.07    100.03 o 
  11   3   5      940.28     1051.74    195.62 o 
  12   3   5      421.24      184.92    120.30 o 
  13   3   5      857.06      226.57    263.73 o 
  14   3   5      461.57      -75.53    109.58 o 
 -17   4   5      378.10      414.57    122.17 o 
 -16   4   5      373.78       69.09     97.19 o 
 -15   4   5      392.99      202.74     89.91 o 
 -14   4   5     1361.02     1137.27    159.96 o 
 -13   4   5     3379.88     3327.61    217.00 o 
 -12   4   5     1429.59     1621.12    150.41 o 
 -11   4   5     7131.21     7391.28    300.05 o 
 -10   4   5     1404.80     1588.11    147.58 o 
  -9   4   5    14297.48    15100.65    399.05 o 
  -8   4   5     1207.79     1237.36    175.73 o 
  -7   4   5    20833.02    22143.63    356.06 o 
  -6   4   5      396.50      357.82     54.15 o 
  -5   4   5    13809.77    14724.47    346.84 o 
  -4   4   5      199.86      197.76     40.40 o 
  -3   4   5     2241.82     2240.88     98.80 o 
  -2   4   5     1542.04     1579.07     83.82 o 
  -1   4   5     3019.99     2887.40    110.61 o 
   0   4   5     2226.42     2154.79     81.77 o 
   1   4   5     4094.68     4189.01    110.76 o 
   2   4   5     5580.93     5826.27    152.75 o 
   3   4   5     5056.45     4996.17    259.99 o 
   4   4   5     6627.17     6777.88    240.25 o 
   5   4   5     5386.89     5672.53    275.29 o 
   6   4   5     3083.22     2445.93    258.46 o 
   7   4   5     8816.57     9215.09    389.28 o 
   8   4   5       18.48        1.93     79.25 o 
   9   4   5     6776.16     7292.74    420.70 o 
  10   4   5      104.86      128.90     76.54 o 
  11   4   5     2269.20     2713.47    248.51 o 
  12   4   5      105.10       25.89     73.29 o 
  13   4   5      493.85      135.35    170.31 o 
  14   4   5        0.11        7.89    110.50 o 
 -17   5   5      387.83      388.29    126.54 o 
 -16   5   5      431.16      224.57    150.93 o 
 -15   5   5      223.75      119.08     79.35 o 
 -14   5   5     2153.01     2536.02    200.93 o 
 -13   5   5      256.14      288.11     91.61 o 
 -12   5   5      658.81      828.05    135.36 o 
 -11   5   5       43.38       -4.19     75.51 o 
 -10   5   5      601.94      486.34     96.90 o 
  -9   5   5       44.03       37.17     39.36 o 
  -8   5   5      309.26      235.35     62.06 o 
  -7   5   5     1108.63     1143.45    104.88 o 
  -6   5   5      803.12      816.09     92.12 o 
  -5   5   5     3321.60     3190.75    165.42 o 
  -4   5   5     8218.46     8345.57    255.87 o 
  -3   5   5     8961.36     8900.17    258.01 o 
  -2   5   5     7636.17     7627.65    188.69 o 
  -1   5   5       32.03       40.18     22.44 o 
   0   5   5    14265.94    14915.76    238.04 o 
   1   5   5       95.68      114.79     28.08 o 
   2   5   5     4787.66     4825.22    131.54 o 
   3   5   5      507.50      448.13     74.50 o 
   4   5   5     2147.61     2297.76    142.68 o 
   5   5   5       73.18      134.47     52.47 o 
   6   5   5      977.83      948.95    123.18 o 
   7   5   5       41.83        1.51     46.41 o 
   8   5   5      177.75      119.10     63.40 o 
   9   5   5       74.04       75.97     60.45 o 
  10   5   5      184.28       75.25     72.98 o 
  11   5   5      372.26      295.97    105.50 o 
  12   5   5      192.09      115.15     72.26 o 
  13   5   5      221.19       60.71     97.10 o 
 -17   6   5      466.41      547.30    139.60 o 
 -16   6   5        2.15      -59.46     59.46 o 
 -15   6   5      157.83      245.18     86.59 o 
 -14   6   5       51.99      -57.50     57.50 o 
 -13   6   5       87.03      125.86     70.98 o 
 -12   6   5      576.64      674.57    117.62 o 
 -11   6   5        6.39       -0.74     50.71 o 
 -10   6   5      134.91      124.45     54.45 o 
  -9   6   5       71.68       76.03     49.40 o 
  -8   6   5      207.26      160.07     53.80 o 
  -7   6   5      223.60      239.85     71.55 o 
  -6   6   5      425.28      410.83     75.02 o 
  -5   6   5      204.43      180.36     56.83 o 
  -4   6   5      161.63      114.30     44.16 o 
  -3   6   5     1212.75     1181.69    103.45 o 
  -2   6   5      242.86      233.37     37.35 o 
  -1   6   5     1036.94      988.16     72.36 o 
   0   6   5      397.29      333.28     44.52 o 
   1   6   5     2685.58     2626.90    100.06 o 
   2   6   5       39.10       47.88     26.94 o 
   3   6   5     1031.99     1092.22     99.71 o 
   4   6   5      241.96      231.23     88.58 o 
   5   6   5      226.51      227.04     63.97 o 
   6   6   5       63.54       23.05     48.31 o 
   7   6   5        0.55       62.47     54.72 o 
   8   6   5      219.46      301.60     86.54 o 
   9   6   5       77.10       68.21     63.65 o 
  10   6   5       16.69       51.32     88.61 o 
  11   6   5      236.65      208.57     90.08 o 
  12   6   5       32.23      -53.35     69.80 o 
  13   6   5       61.41        2.20     83.32 o 
 -17   7   5      285.95      332.77    110.73 o 
 -16   7   5      642.06      165.61    184.94 o 
 -15   7   5       11.71      -35.16     62.87 o 
 -14   7   5     2817.35     2994.20    222.22 o 
 -13   7   5       43.30       59.25     70.60 o 
 -12   7   5     2031.85     2432.47    190.41 o 
 -11   7   5      506.18      422.99     97.64 o 
 -10   7   5     5916.13     6324.19    236.15 o 
  -9   7   5      236.58      157.16     59.39 o 
  -8   7   5     4658.65     4383.84    211.47 o 
  -7   7   5     1098.94     1153.53    114.10 o 
  -6   7   5     4276.68     4250.74    197.73 o 
  -5   7   5      425.72      385.02     72.35 o 
  -4   7   5    12099.44    12889.46    335.29 o 
  -3   7   5     1753.12     1680.63    104.05 o 
  -2   7   5    10483.84    11075.38    262.64 o 
  -1   7   5     1457.86     1411.94     92.37 o 
   0   7   5    13134.79    14237.27    244.61 o 
   1   7   5      602.18      577.22     56.79 o 
   2   7   5     5488.71     5847.17    153.53 o 
   3   7   5      242.54      268.67     55.15 o 
   4   7   5     9782.05     9897.46    299.51 o 
   5   7   5       22.55       69.99     52.26 o 
   6   7   5     2701.14     2783.64    177.05 o 
   7   7   5      480.49      460.91    100.69 o 
   8   7   5     1916.45     2074.45    170.71 o 
   9   7   5      135.51      159.42     79.50 o 
  10   7   5     1388.32     1528.96    162.53 o 
  11   7   5      111.52      126.07     83.47 o 
  12   7   5     1029.00     1446.09    210.96 o 
  13   7   5        5.85      -13.19    122.18 o 
 -17   8   5      573.95      657.80    151.55 o 
 -16   8   5       38.15      -52.26     65.56 o 
 -15   8   5      953.63      537.95    332.67 o 
 -14   8   5      372.59      344.98    104.55 o 
 -13   8   5     2392.58     2445.53    195.83 o 
 -12   8   5     2877.28     2723.75    201.06 o 
 -11   8   5     6435.97     7105.69    332.75 o 
 -10   8   5     2301.48     2429.42    176.71 o 
  -9   8   5    11956.17    12985.29    502.37 o 
  -8   8   5      237.66      226.26     63.25 o 
  -7   8   5    13588.84    14749.83    513.11 o 
  -6   8   5       35.45       26.23     37.95 o 
  -5   8   5    17688.96    17797.40    506.46 o 
  -4   8   5        4.73       18.93     28.07 o 
  -3   8   5     9443.20     9688.70    256.18 o 
  -2   8   5      671.91      594.61     75.60 o 
  -1   8   5     4668.09     4509.81    165.57 o 
   0   8   5      540.05      413.74     72.16 o 
   1   8   5     3330.03     3364.22    119.50 o 
   2   8   5     3205.68     3173.35    135.76 o 
   3   8   5     4753.63     5008.66    208.56 o 
   4   8   5     1032.52      912.35    106.52 o 
   5   8   5     7310.41     7713.66    275.96 o 
   6   8   5     3269.76     3012.25    186.90 o 
   7   8   5     5308.46     5793.24    260.20 o 
   8   8   5      444.03      476.19    103.30 o 
   9   8   5     3034.93     3478.13    221.02 o 
  10   8   5       72.55      131.44     79.46 o 
  11   8   5     1266.77     1705.93    310.66 o 
  12   8   5        4.77       16.16     81.16 o 
  13   8   5      408.79      569.06    183.66 o 
 -17   9   5        0.41       43.73     90.77 o 
 -16   9   5     1923.94     1256.41    619.01 o 
 -15   9   5       68.36      -25.28     60.66 o 
 -14   9   5     1735.02     1915.49    470.48 o 
 -13   9   5       38.08       25.60     65.80 o 
 -12   9   5     2120.08     2359.32    195.92 o 
 -11   9   5      458.75      425.50    119.92 o 
 -10   9   5      528.99      413.09     99.45 o 
  -9   9   5      101.74       75.30     53.38 o 
  -8   9   5      836.68      767.31    114.04 o 
  -7   9   5     2029.32     1866.06    176.28 o 
  -6   9   5     1660.86     1425.69    112.21 o 
  -5   9   5     3193.89     3223.75    158.87 o 
  -4   9   5     3494.82     3676.94    164.20 o 
  -3   9   5     6919.24     6597.25    215.51 o 
  -2   9   5     7618.16     7875.65    231.94 o 
  -1   9   5     1030.17      926.36     98.31 o 
   0   9   5    13849.69    13856.99    344.85 o 
   1   9   5      107.28       50.92     43.41 o 
   2   9   5    15747.29    16113.36    275.56 o 
   3   9   5        0.38      -30.97     33.06 o 
   4   9   5       22.06       33.07     43.87 o 
   5   9   5      277.04      339.45     79.04 o 
   6   9   5      456.75      394.79     93.86 o 
   7   9   5      864.82      742.39    121.11 o 
   8   9   5       57.49       -4.77     61.83 o 
   9   9   5      353.83      345.95    103.77 o 
  10   9   5      435.23      249.15    101.69 o 
  11   9   5     1270.67     1287.88    219.20 o 
  12   9   5      135.46       69.58     87.47 o 
  13   9   5      771.00     1028.59    215.05 o 
 -16  10   5       10.70      -59.26     59.26 o 
 -15  10   5       30.93      -28.01    146.92 o 
 -14  10   5      103.10       -5.24     88.73 o 
 -13  10   5        2.59      -55.39     59.28 o 
 -12  10   5      357.87      459.88    108.25 o 
 -11  10   5      684.30      684.69    223.31 o 
 -10  10   5      177.94      247.10    113.54 o 
  -9  10   5      646.84      646.63    145.79 o 
  -8  10   5      232.12      178.50     60.11 o 
  -7  10   5     5027.51     5304.33    219.55 o 
  -6  10   5       82.49       73.43     43.08 o 
  -5  10   5      728.58      790.50    100.95 o 
  -4  10   5     2484.70     2443.38    140.95 o 
  -3  10   5     1531.44     1632.90    113.82 o 
  -2  10   5      177.20      125.70     84.77 o 
  -1  10   5      162.79      125.08     49.99 o 
   0  10   5      297.19      468.78     81.53 o 
   1  10   5      993.25      897.28     97.51 o 
   2  10   5     4210.53     4258.70    168.42 o 
   3  10   5      726.76      672.15     82.94 o 
   4  10   5     5398.04     5688.09    453.75 o 
   5  10   5      112.25       75.12     56.67 o 
   6  10   5     1526.77     1294.91    147.16 o 
   7  10   5     1919.99     2009.76    168.04 o 
   8  10   5        2.79       18.33     64.79 o 
   9  10   5     1609.85     1721.02    177.12 o 
  10  10   5      149.50       81.49     77.73 o 
  11  10   5       16.51       96.71     72.71 o 
  12  10   5       30.86       26.38     79.99 o 
 -16  11   5        7.36       48.38     75.08 o 
 -15  11   5      291.41       31.43     88.12 o 
 -14  11   5       37.34       39.65     67.60 o 
 -13  11   5      796.48      842.27    122.40 o 
 -12  11   5      451.69      371.74     87.81 o 
 -11  11   5      865.55      874.03    142.02 o 
 -10  11   5     2629.82     2768.58    204.57 o 
  -9  11   5       24.90        5.58     45.29 o 
  -8  11   5     5667.85     5960.97    244.17 o 
  -7  11   5       65.74       23.13     43.42 o 
  -6  11   5      900.25      862.35    103.74 o 
  -5  11   5     2328.93     2351.92    144.88 o 
  -4  11   5      274.97      233.60     61.12 o 
  -3  11   5     2157.11     2092.48    150.67 o 
  -2  11   5       32.79       25.69     42.23 o 
  -1  11   5        4.48      -25.16     38.74 o 
   0  11   5        1.55       -4.02     39.08 o 
   1  11   5       90.48       88.45     46.95 o 
   2  11   5      433.67      461.15     75.54 o 
   3  11   5      249.11      319.21     76.54 o 
   4  11   5       19.66       17.92     63.58 o 
   5  11   5      140.58      144.48     62.32 o 
   6  11   5     1355.05     1508.09    148.24 o 
   7  11   5      686.45      541.90    109.70 o 
   8  11   5     1567.18     1742.39    160.32 o 
   9  11   5      241.77      259.70     96.15 o 
  10  11   5     1977.87     2048.30    190.48 o 
  11  11   5      608.70      547.12    133.37 o 
  12  11   5      149.93      150.42    155.10 o 
 -16  12   5       58.53       13.04     66.89 o 
 -15  12   5      344.95      302.66    153.76 o 
 -14  12   5      124.94       18.61     71.55 o 
 -13  12   5       76.92       56.33     68.00 o 
 -12  12   5      367.53      351.45    106.86 o 
 -11  12   5       52.01      118.85     76.94 o 
 -10  12   5      113.82       93.47     64.18 o 
  -9  12   5        0.23      -55.49     55.49 o 
  -8  12   5       77.89       35.68     47.60 o 
  -7  12   5      760.09      518.15     94.30 o 
  -6  12   5     2661.38     2773.43    165.43 o 
  -5  12   5      890.14      904.05    111.73 o 
  -4  12   5      207.77      227.93     69.39 o 
  -3  12   5     1551.28     1361.56    127.33 o 
  -2  12   5      745.16      752.28    110.66 o 
  -1  12   5     2966.55     2787.05    205.30 o 
   0  12   5     1392.35     1260.48    142.29 o 
   1  12   5     6966.84     7387.61    269.41 o 
   2  12   5      108.17       72.94     44.42 o 
   3  12   5     3122.34     3050.05    188.24 o 
   4  12   5      315.66      272.28     99.44 o 
   5  12   5      218.88      284.52    105.95 o 
   6  12   5       17.55       36.48     55.13 o 
   7  12   5        7.97       21.67     54.56 o 
   8  12   5      115.46      190.92     78.46 o 
   9  12   5      898.34      798.29    129.41 o 
  10  12   5       27.21        8.02     73.99 o 
  11  12   5       72.04      147.24     99.02 o 
  12  12   5       88.64      -14.80    123.62 o 
 -15  13   5       34.27       12.06     75.56 o 
 -14  13   5      495.06      218.42    103.55 o 
 -13  13   5        0.08        1.17     67.87 o 
 -12  13   5      546.52      620.43    171.42 o 
 -11  13   5       88.57       69.25     72.12 o 
 -10  13   5      646.39      558.51    117.87 o 
  -9  13   5       18.78      -16.75     48.41 o 
  -8  13   5      234.57      324.36     81.43 o 
  -7  13   5        4.54       15.42     47.42 o 
  -6  13   5     1263.90     1151.11    122.05 o 
  -5  13   5        3.92       25.58     45.65 o 
  -4  13   5     1255.25     1347.32    135.35 o 
  -3  13   5        4.74       -8.85     42.47 o 
  -2  13   5      111.33      247.50     67.45 o 
  -1  13   5       10.19       58.52     50.81 o 
   0  13   5       24.17       52.92     53.38 o 
   1  13   5     2171.40     2017.59    214.98 o 
   2  13   5      735.17      720.15     93.73 o 
   3  13   5      629.87      554.28    100.74 o 
   4  13   5      323.49      269.29    101.38 o 
   5  13   5      343.55      307.99    108.12 o 
   6  13   5      295.12      395.35    286.11 o 
   7  13   5      441.25      234.70    102.17 o 
   8  13   5       50.44      114.29     82.70 o 
   9  13   5      440.83      448.31    111.22 o 
  10  13   5       12.46      -29.78     71.87 o 
  11  13   5      167.40      182.54    100.23 o 
 -15  14   5      114.04      102.10     82.02 o 
 -14  14   5        2.79       28.05     79.44 o 
 -13  14   5      272.02      159.91     86.32 o 
 -12  14   5      375.60      224.95     92.01 o 
 -11  14   5     1210.79     1353.87    173.67 o 
 -10  14   5       17.81      -14.36     53.50 o 
  -9  14   5      877.84      875.87    127.45 o 
  -8  14   5       11.97       18.32     52.00 o 
  -7  14   5     2041.82     2200.01    160.93 o 
  -6  14   5        0.88       40.69     56.99 o 
  -5  14   5     1751.66     1703.38    153.60 o 
  -4  14   5      243.00      104.42     66.64 o 
  -3  14   5     2049.82     2119.66    165.31 o 
  -2  14   5       54.91       23.30     46.32 o 
  -1  14   5      302.48      302.59     79.67 o 
   0  14   5       62.88       91.53     59.12 o 
   1  14   5       74.04       52.80     50.73 o 
   2  14   5      808.11      789.12    105.12 o 
   3  14   5      317.87      409.92     93.09 o 
   4  14   5     1291.88     1333.21    185.04 o 
   5  14   5      329.87      352.77    118.36 o 
   6  14   5      850.04      809.72    163.28 o 
   7  14   5      422.19      406.60    185.98 o 
   8  14   5      179.71      142.02    183.79 o 
   9  14   5       42.07      -63.06     80.63 o 
  10  14   5      607.65      620.06    161.92 o 
  11  14   5        1.61      183.44    164.32 o 
 -14  15   5      788.78      377.90    171.17 o 
 -13  15   5       25.97       49.34     81.58 o 
 -12  15   5      906.70      519.58    359.24 o 
 -11  15   5        1.10      -13.99     69.09 o 
 -10  15   5      748.66      735.38    178.55 o 
  -9  15   5      122.83       25.95     71.56 o 
  -8  15   5      461.30      350.36    171.80 o 
  -7  15   5      689.47      603.31    122.40 o 
  -6  15   5      265.08      123.01     70.30 o 
  -5  15   5     2273.61     2477.03    188.16 o 
  -4  15   5     1514.84     1488.87    150.07 o 
  -3  15   5     2483.41     2458.93    278.10 o 
  -2  15   5     5584.48     6366.78    454.14 o 
  -1  15   5      379.84      342.39     85.30 o 
   0  15   5     5739.80     6209.49    275.97 o 
   1  15   5        0.66      -42.97     42.97 o 
   2  15   5     3493.02     3737.11    187.40 o 
   3  15   5      250.13      157.35    101.13 o 
   4  15   5      501.71      562.23    146.80 o 
   5  15   5        0.32        2.67     65.67 o 
   6  15   5      243.66      395.02    130.21 o 
   7  15   5       79.92       23.78     88.68 o 
   8  15   5       98.10      115.32     90.29 o 
   9  15   5      168.57      280.06    113.80 o 
  10  15   5      191.79      233.95    121.90 o 
  11  15   5      530.21      535.82    229.77 o 
 -14  16   5      523.05      314.81    168.61 o 
 -13  16   5      221.99      184.81    100.62 o 
 -12  16   5      723.34     1197.23    321.72 o 
 -11  16   5      837.81      323.74    277.82 o 
 -10  16   5      970.78      978.45    194.77 o 
  -9  16   5     2189.53     2129.35    237.17 o 
  -8  16   5       61.04       53.68     65.54 o 
  -7  16   5     4022.52     4640.71    273.59 o 
  -6  16   5        0.13      -47.70     52.26 o 
  -5  16   5     2187.38     2206.15    186.98 o 
  -4  16   5      306.23      340.67     99.01 o 
  -3  16   5      363.77      273.42    102.15 o 
  -2  16   5       28.72      -51.91     51.91 o 
  -1  16   5        3.58       50.82     55.12 o 
   0  16   5       65.79       65.98     93.36 o 
   1  16   5      244.76      365.14     88.73 o 
   2  16   5     2243.21     2063.51    153.41 o 
   3  16   5      518.76      598.41    114.93 o 
   4  16   5     1153.63     1289.10    291.07 o 
   5  16   5     1164.44     1217.96    193.95 o 
   6  16   5      527.75      454.36    138.76 o 
   7  16   5     2051.57     2016.26    225.56 o 
   8  16   5       41.28      147.85    107.16 o 
   9  16   5      924.51     1023.05    201.92 o 
  10  16   5       26.63      -96.13     96.13 o 
 -13  17   5       69.71      -26.31    104.57 o 
 -12  17   5       32.52      140.19    117.12 o 
 -11  17   5      120.44       73.34    146.00 o 
 -10  17   5      544.52      629.66    166.02 o 
  -9  17   5      164.06      115.00     95.87 o 
  -8  17   5      579.81      768.34    141.61 o 
  -7  17   5      329.44      351.25    103.74 o 
  -6  17   5      219.98      251.72     89.65 o 
  -5  17   5     1661.82     1664.71    171.14 o 
  -4  17   5      141.41       83.32     66.65 o 
  -3  17   5      895.70      750.88    130.51 o 
  -2  17   5      521.88      537.53    112.89 o 
  -1  17   5      319.68      260.57     86.31 o 
   0  17   5      785.57      807.02    126.99 o 
   1  17   5        9.97       49.65     61.37 o 
   2  17   5      557.56      499.17     95.10 o 
   3  17   5      453.16      447.46    125.13 o 
   4  17   5       86.93       29.47     74.55 o 
   5  17   5      459.72      571.14    148.73 o 
   6  17   5       37.68      126.77     95.98 o 
   7  17   5      113.21      255.83    103.79 o 
   8  17   5      313.42      373.47    126.17 o 
   9  17   5       11.04       52.09     91.41 o 
 -13  18   5      109.03       77.82    123.98 o 
 -12  18   5      166.26      -49.09    113.03 o 
 -11  18   5      161.58        8.10     93.52 o 
 -10  18   5       83.82       91.41    186.79 o 
  -9  18   5       12.27       42.37     86.41 o 
  -8  18   5      212.78      224.27    113.13 o 
  -7  18   5      660.28      766.35    143.77 o 
  -6  18   5      151.81      235.49     94.50 o 
  -5  18   5      524.17      366.98    102.80 o 
  -4  18   5     1192.66     1056.87    157.70 o 
  -3  18   5     1396.03     1539.51    170.24 o 
  -2  18   5       89.41       51.79     71.53 o 
  -1  18   5     2299.58     2464.66    197.74 o 
   0  18   5      241.44       92.76     69.79 o 
   1  18   5     3292.73     3541.98    363.17 o 
   2  18   5       39.89       69.32     59.29 o 
   3  18   5      902.74     1017.41    155.65 o 
   4  18   5       59.90       45.06     96.51 o 
   5  18   5      152.06      138.15     97.88 o 
   6  18   5       14.79       32.25     72.13 o 
   7  18   5       30.80      173.28     96.96 o 
   8  18   5       56.18       51.90     94.29 o 
   9  18   5       10.24      -53.91     96.90 o 
 -12  19   5     1301.26      467.63    421.39 o 
 -11  19   5      213.84      174.42    124.34 o 
 -10  19   5     2179.25     2726.98    292.80 o 
  -9  19   5       93.94       31.95    104.63 o 
  -8  19   5     2865.44     2615.01    382.33 o 
  -7  19   5       43.42       24.17     70.19 o 
  -6  19   5     3270.24     2898.59    507.82 o 
  -5  19   5      179.28       86.61     84.86 o 
  -4  19   5     1711.77     1876.24    194.36 o 
  -3  19   5      100.50       87.51     76.75 o 
  -2  19   5     2827.03     2827.27    219.35 o 
  -1  19   5      346.98      373.77    105.18 o 
   0  19   5     1511.59     1927.35    222.27 o 
   1  19   5      829.11      726.74    132.10 o 
   2  19   5     2133.70     2262.00    204.72 o 
   3  19   5      554.70      498.56    121.05 o 
   4  19   5     2438.72     2462.38    255.23 o 
   5  19   5      587.10      534.63    141.26 o 
   6  19   5     1533.19     1550.52    239.14 o 
   7  19   5       65.75      149.35    108.43 o 
   8  19   5     1611.22     2142.27    269.36 o 
 -11  20   5     1184.17      470.14    521.07 o 
 -10  20   5      199.28      311.29    133.38 o 
  -9  20   5     1856.23     2526.98    395.47 o 
  -8  20   5      287.49       80.44    172.50 o 
  -7  20   5     1762.21     1812.09    328.40 o 
  -6  20   5      813.25      550.91    179.88 o 
  -5  20   5     2328.15     2792.51    278.07 o 
  -4  20   5      588.76      460.14    200.79 o 
  -3  20   5     4946.90     5266.37    370.95 o 
  -2  20   5      200.87      122.91     81.52 o 
  -1  20   5     2823.05     2673.83    215.60 o 
   0  20   5      245.28      244.69     89.60 o 
   1  20   5     1777.86     1959.08    186.09 o 
   2  20   5      379.58      410.69     92.13 o 
   3  20   5     1790.61     1972.96    203.25 o 
   4  20   5      600.88      684.23    169.38 o 
   5  20   5     2653.20     2756.18    278.74 o 
   6  20   5       68.73      192.73    161.55 o 
   7  20   5      961.48      850.31    200.50 o 
 -10  21   5      281.24      134.70    115.29 o 
  -9  21   5       11.08      -21.23     89.87 o 
  -8  21   5       80.79      -54.32     91.27 o 
  -7  21   5       42.21       26.40     77.48 o 
  -6  21   5        2.04      -55.02     64.52 o 
  -5  21   5      309.87      -42.75    102.04 o 
  -4  21   5     1775.63      794.82    716.96 o 
  -3  21   5      289.87      237.28    102.56 o 
  -2  21   5      473.74      307.17    132.17 o 
  -1  21   5       33.99      -13.92     67.87 o 
   0  21   5      620.68      892.19    153.72 o 
   1  21   5      140.30       26.93     75.47 o 
   2  21   5      187.36      402.82     97.69 o 
   3  21   5       42.55       53.41     82.95 o 
   4  21   5      200.56       15.08    188.86 o 
   5  21   5       11.19      -92.32     92.32 o 
   6  21   5      289.39      313.50    139.17 o 
  -9  22   5        5.61      -13.40     90.03 o 
  -8  22   5        9.08       31.68     82.91 o 
  -7  22   5        0.44      -25.59     84.68 o 
  -6  22   5       86.36       -2.41     84.21 o 
  -5  22   5        0.81      -20.86     67.54 o 
  -4  22   5      292.92       51.72     71.62 o 
  -3  22   5      297.93       88.82     80.28 o 
  -2  22   5      168.63      120.24     85.29 o 
  -1  22   5     1559.87     1687.88    204.19 o 
   0  22   5      141.42       99.15     82.02 o 
   1  22   5      622.62      677.38    144.97 o 
   2  22   5       70.49       35.39     86.59 o 
   3  22   5      498.47      451.90    133.06 o 
   4  22   5      162.91      236.54    132.84 o 
   5  22   5       74.80       78.60    112.91 o 
  -8  23   5     1235.10     1421.47    363.66 o 
  -7  23   5       39.93      -46.85     82.84 o 
  -6  23   5     1748.62     2025.96    359.98 o 
  -5  23   5      345.31       85.10    227.69 o 
  -4  23   5      796.19      173.49    220.47 o 
  -3  23   5       87.33       50.54     77.65 o 
  -2  23   5      736.78      514.08    123.03 o 
  -1  23   5      184.10      148.31    100.52 o 
   0  23   5        1.92       38.60     76.14 o 
   1  23   5       23.75      123.32     86.39 o 
   2  23   5       23.34       47.95     86.16 o 
   3  23   5      339.12      408.46    159.73 o 
   4  23   5      705.94      733.04    190.57 o 
  -6  24   5      142.39       79.51    136.66 o 
  -5  24   5      511.86      375.52    300.06 o 
  -4  24   5      376.62       43.98     91.61 o 
  -3  24   5     1192.21      281.25    366.30 o 
  -2  24   5      242.00       43.56     93.90 o 
  -1  24   5     1447.17     1720.21    218.13 o 
   0  24   5        7.57        6.61     87.95 o 
   1  24   5      963.00     1109.88    193.90 o 
   2  24   5        3.02       29.40     92.71 o 
  -3  25   5       12.74      -60.46     88.37 o 
  -2  25   5        3.76      -39.04     90.39 o 
  -1  25   5       85.21      149.54    110.90 o 
 -17   0   6      346.86      150.49    144.50 o 
 -15   0   6      698.77      -11.52     95.41 o 
 -13   0   6     2258.34     2335.93    342.69 o 
 -12   0   6     4343.32     4558.47    454.92 o 
 -11   0   6     5917.76     7285.48    542.73 o 
 -10   0   6     1043.93      918.15    224.47 o 
  -9   0   6     7975.25     9502.72    585.59 o 
  -8   0   6      203.90      116.38     76.28 o 
  -7   0   6      227.98      263.31     76.53 o 
  -6   0   6     2301.95     2211.78    164.70 o 
  -5   0   6      805.73      883.30    136.78 o 
  -4   0   6     2796.28     2939.93    434.41 o 
  -3   0   6      260.00      208.11     66.17 o 
  -2   0   6     6754.16     6879.34    225.11 o 
  -1   0   6      697.18      803.61    106.33 o 
   0   0   6     6803.02     6907.23    262.56 o 
   1   0   6       12.92        1.49     70.75 o 
   2   0   6    12663.70    12708.86    555.40 o 
   3   0   6     2787.89     3056.57    290.15 o 
   4   0   6     3563.15     3444.20    325.64 o 
   5   0   6     2495.07     2690.83    307.66 o 
   6   0   6     2441.15     2474.43    306.74 o 
   7   0   6     1102.01     1114.04    247.97 o 
   8   0   6      271.37      470.37    188.28 o 
   9   0   6     3379.33     4057.45    431.88 o 
  10   0   6        0.49     -130.90    130.90 o 
  11   0   6        7.95      -24.66    130.21 o 
  12   0   6       14.16      -86.65    137.81 o 
 -17   1   6       73.03      -76.22     80.58 o 
 -16   1   6      401.14       -2.72    135.62 o 
 -15   1   6      196.20      -63.45     63.45 o 
 -14   1   6      236.82      209.77    113.04 o 
 -13   1   6      500.21      508.91    144.15 o 
 -12   1   6        0.12       -1.85     56.82 o 
 -11   1   6     2295.59     1894.63    195.67 o 
 -10   1   6      332.83      301.02     86.43 o 
  -9   1   6     3359.16     3694.13    254.06 o 
  -8   1   6       34.38       50.98     37.13 o 
  -7   1   6    10682.26    11407.07    266.40 o 
  -6   1   6     1208.73     1142.90     85.65 o 
  -5   1   6     9610.26     9879.95    246.18 o 
  -4   1   6     5357.34     5225.61    177.66 o 
  -3   1   6     5533.26     5728.80    177.49 o 
  -2   1   6     5060.30     5298.33    155.91 o 
  -1   1   6      451.83      429.84     54.81 o 
   0   1   6     2157.55     2118.09    106.06 o 
   1   1   6      868.15      835.54     83.59 o 
   2   1   6      275.98      219.47     72.04 o 
   3   1   6      613.48      700.56    127.98 o 
   4   1   6       33.21       73.35     67.18 o 
   5   1   6     1002.47      875.51    150.00 o 
   6   1   6      375.17      366.20    112.78 o 
   7   1   6     1970.51     1773.27    199.45 o 
   8   1   6        2.64      -24.03     82.11 o 
   9   1   6     1284.79     1070.19    199.69 o 
  10   1   6      134.34       67.16    112.50 o 
  11   1   6      684.28      131.91    105.73 o 
  12   1   6       54.09       22.54    120.46 o 
 -17   2   6       40.38      -11.72     87.35 o 
 -16   2   6      351.76       75.85     80.78 o 
 -15   2   6       39.64       19.57     72.63 o 
 -14   2   6      747.94      612.21    150.41 o 
 -13   2   6      124.73      211.66     81.90 o 
 -12   2   6      435.74      524.83    143.60 o 
 -11   2   6       13.88      120.11     61.91 o 
 -10   2   6      393.40      262.75     92.07 o 
  -9   2   6      156.01      121.69     67.98 o 
  -8   2   6      617.84      673.75     96.69 o 
  -7   2   6        6.39        6.56     30.94 o 
  -6   2   6      127.01       99.75     35.73 o 
  -5   2   6       10.53        2.72     28.47 o 
  -4   2   6      243.09      172.25     55.14 o 
  -3   2   6      574.29      561.85     71.22 o 
  -2   2   6     2455.62     2741.89    135.75 o 
  -1   2   6     2024.92     1835.50     92.48 o 
   0   2   6     2988.65     3224.77    117.66 o 
   1   2   6      209.20      164.69     46.10 o 
   2   2   6     2884.68     2829.78    190.96 o 
   3   2   6       66.63       85.34     64.12 o 
   4   2   6     1372.49     1437.98    158.54 o 
   5   2   6      208.93      167.88     85.78 o 
   6   2   6      220.19      286.78    104.74 o 
   7   2   6        0.01       11.04     77.08 o 
   8   2   6       75.66       39.86     99.42 o 
   9   2   6      607.68      764.68    171.28 o 
  10   2   6       21.13      107.59    112.34 o 
  11   2   6      278.23       75.01    169.62 o 
  12   2   6      278.76      108.58    188.63 o 
 -17   3   6       55.27      -79.04     79.04 o 
 -16   3   6      447.04       12.50     75.11 o 
 -15   3   6      166.60       43.71     69.17 o 
 -14   3   6      399.61      292.80     94.94 o 
 -13   3   6      617.22      628.90    122.48 o 
 -12   3   6      674.14      564.68    146.68 o 
 -11   3   6       64.05       83.05     60.34 o 
 -10   3   6      878.15     1106.73    184.02 o 
  -9   3   6        6.67       66.25     57.82 o 
  -8   3   6     2592.70     2702.04    159.92 o 
  -7   3   6       20.47       15.49     30.27 o 
  -6   3   6      660.63      712.67     74.17 o 
  -5   3   6      695.60      697.01     78.85 o 
  -4   3   6     1394.10     1276.20    108.73 o 
  -3   3   6      110.96      110.09     41.35 o 
  -2   3   6      911.49      936.29     78.17 o 
  -1   3   6       46.30       71.78     32.15 o 
   0   3   6     1218.71     1207.08     98.91 o 
   1   3   6       48.49      -22.66     31.64 o 
   2   3   6     2618.54     2531.67    152.73 o 
   3   3   6      388.66      333.41     75.94 o 
   4   3   6      645.50      604.43    124.55 o 
   5   3   6        4.83       41.62     74.58 o 
   6   3   6     1056.60     1013.97    166.10 o 
   7   3   6       39.77       18.67     81.39 o 
   8   3   6      790.46      750.49    167.08 o 
   9   3   6       24.93        7.37     91.49 o 
  10   3   6      361.02      192.03    207.07 o 
  11   3   6      156.58      136.66     90.06 o 
  12   3   6       73.96       57.82     92.45 o 
 -17   4   6       32.06      -31.40     82.55 o 
 -16   4   6      443.81       69.98     79.09 o 
 -15   4   6      261.55      -30.54     76.83 o 
 -14   4   6     1391.05     1481.16    308.12 o 
 -13   4   6      700.42      868.53    162.32 o 
 -12   4   6     1217.27     1545.70    192.29 o 
 -11   4   6     1145.76      919.09    162.04 o 
 -10   4   6     1147.93     1235.67    256.38 o 
  -9   4   6     1574.25     1689.88    173.38 o 
  -8   4   6     1334.80     1431.64    151.88 o 
  -7   4   6      725.61      840.61     97.85 o 
  -6   4   6     2067.83     2185.78    117.95 o 
  -5   4   6     1418.90     1345.50    118.07 o 
  -4   4   6     1469.73     1350.02    113.85 o 
  -3   4   6      395.35      296.67     66.78 o 
  -2   4   6     1701.04     1734.17    123.09 o 
  -1   4   6      455.56      375.28     53.64 o 
   0   4   6     2223.41     2212.43     91.15 o 
   1   4   6      374.64      369.63     47.49 o 
   2   4   6     3702.53     3882.95    188.82 o 
   3   4   6      442.87      439.86     97.47 o 
   4   4   6     1176.88     1214.92    122.01 o 
   5   4   6      999.08     1132.34    123.88 o 
   6   4   6      480.04      469.87    100.63 o 
   7   4   6      330.40      361.56     94.28 o 
   8   4   6      123.68       68.48     70.74 o 
   9   4   6       18.05       23.45     69.02 o 
  10   4   6       61.62       60.73     80.36 o 
  11   4   6       27.86       22.88     73.73 o 
  12   4   6      247.93      146.80     97.56 o 
 -16   5   6        2.21       -7.92     70.57 o 
 -15   5   6      113.24      -34.96     69.73 o 
 -14   5   6       54.95       -5.74     69.60 o 
 -13   5   6      253.86      278.50    112.00 o 
 -12   5   6       71.02      103.67     83.75 o 
 -11   5   6     1509.38     1533.90    278.85 o 
 -10   5   6       14.15       23.96     52.62 o 
  -9   5   6     2840.55     2908.38    217.49 o 
  -8   5   6      964.40     1005.32    113.57 o 
  -7   5   6     7658.03     7884.95    281.96 o 
  -6   5   6       64.98       34.61     40.26 o 
  -5   5   6     6762.16     7392.80    262.49 o 
  -4   5   6      905.05      980.10    104.07 o 
  -3   5   6     5081.28     4926.95    388.16 o 
  -2   5   6     1271.02      997.70     99.78 o 
  -1   5   6     1688.73     1565.77    100.87 o 
   0   5   6      116.72       70.01     30.79 o 
   1   5   6     1490.16     1691.69     80.96 o 
   2   5   6     1299.96     1281.97    121.38 o 
   3   5   6      958.49      939.90    107.88 o 
   4   5   6      607.96      462.18    108.99 o 
   5   5   6     1686.07     1658.41    147.29 o 
   6   5   6      811.10      691.19    137.36 o 
   7   5   6     2627.04     2650.94    208.70 o 
   8   5   6      305.27      293.51     93.94 o 
   9   5   6     1829.51     2260.62    189.88 o 
  10   5   6      198.70      217.56     86.97 o 
  11   5   6     1482.13     1461.37    311.58 o 
  12   5   6       44.19      -13.58     81.12 o 
 -16   6   6      595.34      126.83    162.82 o 
 -15   6   6       96.06      110.60     75.44 o 
 -14   6   6     1850.46      825.50    905.24 o 
 -13   6   6      107.55       68.90     86.58 o 
 -12   6   6     1894.83     2066.95    228.43 o 
 -11   6   6      181.12      256.70     93.01 o 
 -10   6   6      954.48     1077.38    160.14 o 
  -9   6   6      466.66      472.12    152.77 o 
  -8   6   6      418.59      315.97     72.40 o 
  -7   6   6      174.97      171.98     56.84 o 
  -6   6   6      448.93      387.58     76.04 o 
  -5   6   6     2071.52     1967.58    139.13 o 
  -4   6   6     2999.94     3019.40    170.39 o 
  -3   6   6     2612.78     2613.60    155.85 o 
  -2   6   6     5837.69     6215.38    204.67 o 
  -1   6   6     4367.81     4351.32    166.98 o 
   0   6   6    10242.29    11213.66    240.59 o 
   1   6   6      789.26      590.19     75.84 o 
   2   6   6     8155.38     8279.17    301.59 o 
   3   6   6        1.16       59.60     49.81 o 
   4   6   6     7591.19     8009.86    423.00 o 
   5   6   6        3.53       -7.74     46.55 o 
   6   6   6     1523.10     1487.28    150.01 o 
   7   6   6        1.28       22.24     61.78 o 
   8   6   6      735.38      812.20    132.99 o 
   9   6   6      119.67       95.18     75.63 o 
  10   6   6      283.10      134.63     94.31 o 
  11   6   6      363.86      237.37     94.19 o 
  12   6   6      207.99       45.44     93.62 o 
 -16   7   6      331.71       91.95    131.89 o 
 -15   7   6       31.83       89.84     73.20 o 
 -14   7   6      275.91       17.52    101.31 o 
 -13   7   6        0.26      -62.03     62.03 o 
 -12   7   6      262.08      165.01    107.35 o 
 -11   7   6      774.55      745.51    156.90 o 
 -10   7   6      942.04     1104.19    165.43 o 
  -9   7   6     3386.95     3440.38    201.48 o 
  -8   7   6      274.47      231.40     71.03 o 
  -7   7   6     4730.67     4866.29    237.07 o 
  -6   7   6      101.23      169.15     57.27 o 
  -5   7   6     5867.22     5754.81    240.65 o 
  -4   7   6      105.26       57.54     55.88 o 
  -3   7   6     3720.00     3622.39    163.42 o 
  -2   7   6      648.06      512.38     74.71 o 
  -1   7   6      752.61      633.49     80.87 o 
   0   7   6       14.68       10.97     36.31 o 
   1   7   6      370.01      382.75     64.79 o 
   2   7   6        7.26       21.22     69.43 o 
   3   7   6      141.05      138.76     61.52 o 
   4   7   6     1520.37     1636.92    145.03 o 
   5   7   6     2786.54     2763.35    217.86 o 
   6   7   6     1551.31     1692.05    159.17 o 
   7   7   6     1655.72     1546.19    164.76 o 
   8   7   6      988.30      846.36    138.61 o 
   9   7   6     1555.63     1556.39    418.62 o 
  10   7   6       22.66      -31.79     71.12 o 
  11   7   6      848.95      694.20    266.31 o 
  12   7   6        7.45       10.32     96.40 o 
 -16   8   6      612.08       99.85    200.78 o 
 -15   8   6        0.61      -64.70     64.70 o 
 -14   8   6      203.21       19.02     86.42 o 
 -13   8   6      742.96      279.20    111.43 o 
 -12   8   6      127.71       54.01     76.75 o 
 -11   8   6     1431.65      964.11    179.68 o 
 -10   8   6      112.48      119.72     75.22 o 
  -9   8   6      316.07      294.86     82.75 o 
  -8   8   6      278.44      247.36     72.71 o 
  -7   8   6      304.84      319.60     79.31 o 
  -6   8   6      164.31      151.57     57.84 o 
  -5   8   6      186.28      128.78     67.27 o 
  -4   8   6      519.06      468.78     78.40 o 
  -3   8   6        7.43       27.07     35.80 o 
  -2   8   6     1872.64     1882.74    150.96 o 
  -1   8   6      542.42      470.04     72.45 o 
   0   8   6     1299.79     1263.47    102.90 o 
   1   8   6       21.12       -4.90     35.41 o 
   2   8   6      266.01      143.22     77.40 o 
   3   8   6      600.80      614.31    138.31 o 
   4   8   6      388.01      334.43    106.22 o 
   5   8   6      775.90      727.89    119.88 o 
   6   8   6       75.00       11.82     66.74 o 
   7   8   6      423.91      456.30    106.83 o 
   8   8   6        2.79      -11.10     88.82 o 
   9   8   6       33.75      109.79     76.88 o 
  10   8   6      291.92      180.04     90.04 o 
  11   8   6        0.03       86.35     86.28 o 
 -16   9   6        8.14      -73.61     74.45 o 
 -15   9   6      332.58      -53.55     71.25 o 
 -14   9   6       14.60      -52.25     64.33 o 
 -13   9   6       38.30       47.72     82.37 o 
 -12   9   6        0.03      -11.17     92.87 o 
 -11   9   6      131.43      143.70     78.46 o 
 -10   9   6      132.19       52.96     58.29 o 
  -9   9   6      272.83      225.05     75.68 o 
  -8   9   6        0.52       54.09     52.76 o 
  -7   9   6        3.43       14.17     60.91 o 
  -6   9   6      215.97      208.76     63.59 o 
  -5   9   6     1003.37      819.97    103.68 o 
  -4   9   6     4279.11     4395.71    192.03 o 
  -3   9   6      382.26      431.82     76.10 o 
  -2   9   6     1362.14     1363.31    107.20 o 
  -1   9   6     2213.99     2180.40    197.12 o 
   0   9   6      814.46      818.40    117.12 o 
   1   9   6      864.61      751.53    118.36 o 
   2   9   6      341.82      231.02     88.82 o 
   3   9   6     3995.31     3951.20    273.39 o 
   4   9   6      167.99      116.81    107.74 o 
   5   9   6     1455.40     1456.16    190.81 o 
   6   9   6      174.01      127.77     74.18 o 
   7   9   6      469.38      430.22    113.47 o 
   8   9   6        6.54       27.89     73.38 o 
   9   9   6      220.68      257.45     92.35 o 
  10   9   6      205.92      160.41     94.38 o 
  11   9   6      205.11      135.20    100.48 o 
 -15  10   6       15.15       54.85    125.83 o 
 -14  10   6      346.13      -68.42     85.04 o 
 -13  10   6      106.05      -70.10     70.10 o 
 -12  10   6      452.14      447.24    144.74 o 
 -11  10   6      296.91      327.78    109.19 o 
 -10  10   6     1913.68     1995.17    221.90 o 
  -9  10   6      130.91       47.85     64.84 o 
  -8  10   6      662.85      650.82    100.98 o 
  -7  10   6      317.47      304.15     75.13 o 
  -6  10   6     2701.59     2716.76    164.39 o 
  -5  10   6      633.52      441.59     81.90 o 
  -4  10   6      632.31      660.33     94.67 o 
  -3  10   6      149.52      130.45     50.75 o 
  -2  10   6     5103.92     5496.64    240.60 o 
  -1  10   6       43.45       22.92     44.33 o 
   0  10   6     1525.98     1713.43    174.64 o 
   1  10   6      152.10       80.58     61.60 o 
   2  10   6      696.78      743.25    151.07 o 
   3  10   6      470.22      392.76    119.61 o 
   4  10   6     3768.66     3773.24    274.93 o 
   5  10   6      407.89      345.16    115.49 o 
   6  10   6     1129.80      919.29    178.37 o 
   7  10   6      269.35      258.94    162.59 o 
   8  10   6     1148.44      425.59    455.39 o 
   9  10   6      273.77       98.87     78.38 o 
  10  10   6      174.08       34.07    141.62 o 
  11  10   6      141.39      146.15     96.06 o 
 -15  11   6      418.63      168.62    217.41 o 
 -14  11   6      232.95       76.16    100.09 o 
 -13  11   6      876.06      844.75    190.25 o 
 -12  11   6      558.21      442.67    152.54 o 
 -11  11   6      589.93      633.60    132.00 o 
 -10  11   6       70.24       81.82     66.78 o 
  -9  11   6     6339.19     6558.58    273.60 o 
  -8  11   6      138.45      158.47     64.36 o 
  -7  11   6     3227.45     3733.44    198.57 o 
  -6  11   6      889.03      805.01    111.91 o 
  -5  11   6     3488.67     3659.55    187.90 o 
  -4  11   6     3016.85     3029.36    167.94 o 
  -3  11   6     5457.47     5816.83    227.95 o 
  -2  11   6     2479.00     2326.91    163.12 o 
  -1  11   6     2185.50     2080.08    156.64 o 
   0  11   6     1073.27     1000.51    121.86 o 
   1  11   6      717.95      541.32    105.55 o 
   2  11   6      204.31      210.38     96.08 o 
   3  11   6      189.72      278.24    103.92 o 
   4  11   6       32.21      -54.10    102.09 o 
   5  11   6     1180.70     1095.85    243.71 o 
   6  11   6      771.99      649.02    150.89 o 
   7  11   6      742.11      932.61    183.42 o 
   8  11   6      168.82       19.55     79.83 o 
   9  11   6      270.13      210.98    273.67 o 
  10  11   6        2.95       64.15     86.00 o 
 -15  12   6      393.15      140.18    204.01 o 
 -14  12   6     1178.27     1388.40    332.32 o 
 -13  12   6     1034.40     1104.05    212.81 o 
 -12  12   6     1897.74     1719.77    244.15 o 
 -11  12   6     1360.27     1307.67    207.18 o 
 -10  12   6     1192.10     1054.90    143.20 o 
  -9  12   6     2665.29     3056.32    195.18 o 
  -8  12   6     2052.58     1889.08    154.32 o 
  -7  12   6     1675.86     1595.24    143.04 o 
  -6  12   6      128.09      141.24     59.02 o 
  -5  12   6      741.00      547.02     97.18 o 
  -4  12   6     1486.84     1506.04    127.73 o 
  -3  12   6       64.16       36.47     53.48 o 
  -2  12   6     1720.58     1886.97    153.69 o 
  -1  12   6       38.91       86.35     57.99 o 
   0  12   6     5579.05     5756.38    253.38 o 
   1  12   6      608.15      616.79    112.20 o 
   2  12   6     3486.14     3948.15    288.58 o 
   3  12   6     2070.74     2321.05    277.93 o 
   4  12   6     2198.04     2074.59    221.29 o 
   5  12   6     1958.16     2176.12    229.01 o 
   6  12   6      363.55      277.39    115.51 o 
   7  12   6       96.76      125.32     96.77 o 
   8  12   6        2.25       -4.50     73.92 o 
   9  12   6       88.27       67.37     97.39 o 
  10  12   6       69.84      105.84    129.98 o 
 -14  13   6       27.57       90.70     84.66 o 
 -13  13   6        3.41       13.21     76.16 o 
 -12  13   6      123.49       -2.17     70.91 o 
 -11  13   6      221.47       78.66     76.66 o 
 -10  13   6        2.61      -22.22     53.39 o 
  -9  13   6     1217.93      896.24    131.19 o 
  -8  13   6        4.23       13.82     51.56 o 
  -7  13   6     1746.26     1805.40    180.76 o 
  -6  13   6      563.26      420.22     89.27 o 
  -5  13   6     2045.14     2004.86    168.94 o 
  -4  13   6      808.01      799.50    127.57 o 
  -3  13   6     1041.59      931.27    124.83 o 
  -2  13   6      752.03      743.71    118.98 o 
  -1  13   6       36.58       50.44     56.05 o 
   0  13   6      156.72      147.40     62.44 o 
   1  13   6      165.40      182.98     70.03 o 
   2  13   6      129.06      101.57     88.50 o 
   3  13   6       62.63       47.15     86.88 o 
   4  13   6       11.08       48.90     99.10 o 
   5  13   6      464.66      383.94    137.18 o 
   6  13   6      739.78      601.60    153.59 o 
   7  13   6      479.10      260.25    223.54 o 
   8  13   6      123.21      -16.70    188.98 o 
   9  13   6      929.17      543.11    156.92 o 
  10  13   6      392.05      231.46    132.41 o 
 -14  14   6       66.89      -19.64     81.36 o 
 -13  14   6        5.41       16.82     80.59 o 
 -12  14   6       19.09       48.54     70.66 o 
 -11  14   6       84.68       82.46     70.81 o 
 -10  14   6       21.31       12.88     64.55 o 
  -9  14   6        0.06      -19.73     52.17 o 
  -8  14   6      716.21      727.39    121.63 o 
  -7  14   6      459.65      365.66     91.29 o 
  -6  14   6     1088.16     1132.05    149.04 o 
  -5  14   6     1765.32     1819.73    169.32 o 
  -4  14   6      299.96      196.92     84.90 o 
  -3  14   6     1073.32     1263.32    228.54 o 
  -2  14   6       18.56       -1.40     54.42 o 
  -1  14   6     1993.29     1975.69    167.35 o 
   0  14   6      740.24      618.32    112.09 o 
   1  14   6      214.11      209.64     79.05 o 
   2  14   6       84.31       81.24     83.20 o 
   3  14   6       23.16       16.91     82.59 o 
   4  14   6       41.81       55.27     81.29 o 
   5  14   6       10.02       47.58     76.51 o 
   6  14   6       33.69       42.46     82.50 o 
   7  14   6       28.50        6.45     87.99 o 
   8  14   6        3.47       60.33     83.13 o 
   9  14   6        0.86       26.29    100.39 o 
 -13  15   6      736.26      424.55    230.09 o 
 -12  15   6      828.04      802.65    266.16 o 
 -11  15   6      130.88       59.42     66.53 o 
 -10  15   6     1820.12      890.47    906.39 o 
  -9  15   6      250.42      191.64     77.41 o 
  -8  15   6     1297.39     1697.57    181.92 o 
  -7  15   6        9.01      -23.49     60.41 o 
  -6  15   6      527.49      396.16    103.13 o 
  -5  15   6      232.62      352.68     96.00 o 
  -4  15   6      269.10      217.71     82.84 o 
  -3  15   6     1180.25     1320.12    157.13 o 
  -2  15   6        2.86       -0.63     56.57 o 
  -1  15   6      904.19     1160.88    142.18 o 
   0  15   6     1120.55     1413.84    175.77 o 
   1  15   6     1685.53     1937.49    178.50 o 
   2  15   6      417.03      631.57    154.12 o 
   3  15   6     1190.24     1039.33    195.02 o 
   4  15   6     1507.55     1873.42    325.29 o 
   5  15   6      457.11      178.27    198.42 o 
   6  15   6      678.24      742.75    178.72 o 
   7  15   6       82.36      -29.17    202.92 o 
   8  15   6      414.90      614.21    167.07 o 
   9  15   6        0.14       47.49    107.01 o 
 -13  16   6      202.75      113.58     89.53 o 
 -12  16   6      704.32      905.31    164.44 o 
 -11  16   6      206.88      116.69     86.11 o 
 -10  16   6     1382.38     2069.75    348.22 o 
  -9  16   6      240.78      145.55     88.02 o 
  -8  16   6     1962.42     1988.80    199.84 o 
  -7  16   6      728.19      577.22    133.57 o 
  -6  16   6      913.93      785.07    141.25 o 
  -5  16   6      346.18      365.31    106.60 o 
  -4  16   6     1517.60     1797.37    180.89 o 
  -3  16   6     1029.02      861.82    138.74 o 
  -2  16   6     1704.61     1788.47    171.14 o 
  -1  16   6      516.77      691.51    129.81 o 
   0  16   6     1328.71     1385.68    152.18 o 
   1  16   6      396.98      448.87    109.72 o 
   2  16   6      299.60      239.68    109.87 o 
   3  16   6       90.64      221.46     96.18 o 
   4  16   6      676.83      730.03    169.07 o 
   5  16   6        1.96      -75.47     75.47 o 
   6  16   6      573.23      585.14    156.15 o 
   7  16   6      136.45      228.58    114.79 o 
   8  16   6      472.00      286.48    175.49 o 
 -12  17   6       39.09       52.13    103.68 o 
 -11  17   6      614.20      176.33    262.95 o 
 -10  17   6       67.81      -30.40     75.23 o 
  -9  17   6      972.91      991.48    204.81 o 
  -8  17   6       15.67       -6.52     63.05 o 
  -7  17   6     1432.55     1433.52    195.17 o 
  -6  17   6       15.44       65.38     77.22 o 
  -5  17   6     1558.53     1689.95    180.55 o 
  -4  17   6       17.33      -34.55     62.25 o 
  -3  17   6     1585.64     1775.17    205.94 o 
  -2  17   6        1.09      -16.79     58.31 o 
  -1  17   6     2464.73     2770.10    208.63 o 
   0  17   6       40.12      -55.53     55.53 o 
   1  17   6      995.12     1087.80    164.36 o 
   2  17   6       68.76      120.22     95.69 o 
   3  17   6      860.28      937.82    186.80 o 
   4  17   6       47.12       80.11     94.61 o 
   5  17   6      957.00     1328.26    225.41 o 
   6  17   6      120.67      134.72    106.80 o 
   7  17   6     1105.40     1209.61    220.07 o 
   8  17   6       90.16      109.01    162.01 o 
 -11  18   6        0.02       50.59     85.88 o 
 -10  18   6      490.02       53.50    207.18 o 
  -9  18   6        5.49      -62.01     80.84 o 
  -8  18   6      269.54       51.97     97.96 o 
  -7  18   6      145.56       -1.66     73.45 o 
  -6  18   6      353.79      313.97    104.38 o 
  -5  18   6      145.21      168.36     87.65 o 
  -4  18   6      252.49      355.86    104.57 o 
  -3  18   6      813.61      820.32    145.28 o 
  -2  18   6     1130.36     1029.37    160.49 o 
  -1  18   6      786.43      715.72    134.64 o 
   0  18   6      991.38     1091.11    160.19 o 
   1  18   6      404.37      397.40    114.21 o 
   2  18   6     2064.52     2360.00    383.37 o 
   3  18   6      167.77      200.04    102.21 o 
   4  18   6      796.93      896.79    185.60 o 
   5  18   6       55.04       35.76     97.36 o 
   6  18   6      438.82      698.50    288.30 o 
   7  18   6      228.20      129.10    109.16 o 
 -11  19   6       22.61      -38.34     92.07 o 
 -10  19   6      360.18       18.74     89.66 o 
  -9  19   6      174.78      -14.21    108.20 o 
  -8  19   6      260.88      267.82    110.32 o 
  -7  19   6      485.98      238.46    152.38 o 
  -6  19   6       48.48       54.72     74.66 o 
  -5  19   6      529.60      401.49    171.91 o 
  -4  19   6        0.34      -28.18     66.87 o 
  -3  19   6      199.39       96.80     86.48 o 
  -2  19   6       28.40       10.41     75.34 o 
  -1  19   6        0.45      -66.75     66.75 o 
   0  19   6       11.12      -54.83     67.11 o 
   1  19   6       71.72       63.83     81.44 o 
   2  19   6       68.71      185.26    145.42 o 
   3  19   6        1.67       76.61    139.31 o 
   4  19   6      571.71      697.36    175.06 o 
   5  19   6       16.48       36.42    160.40 o 
   6  19   6      376.26      518.22    151.93 o 
 -10  20   6       11.79       57.06     94.72 o 
  -9  20   6       34.53      -21.44    130.79 o 
  -8  20   6      780.58      174.19    427.39 o 
  -7  20   6       77.01        2.65     75.44 o 
  -6  20   6      364.58       76.83     76.48 o 
  -5  20   6      310.50      163.86    136.13 o 
  -4  20   6     1065.72     1058.15    203.31 o 
  -3  20   6      879.76      304.22    191.31 o 
  -2  20   6        1.69       -0.41     68.83 o 
  -1  20   6       85.07       26.82     71.25 o 
   0  20   6       18.87      -32.20     69.50 o 
   1  20   6       31.55       14.46     72.24 o 
   2  20   6        0.69      -67.74     89.80 o 
   3  20   6      181.45      239.72    140.35 o 
   4  20   6       22.74       80.85    113.67 o 
   5  20   6       26.06      -68.02     94.24 o 
  -8  21   6       26.33       57.00     99.84 o 
  -7  21   6       37.13      104.67     87.38 o 
  -6  21   6      349.76      165.79    109.69 o 
  -5  21   6      353.64       42.98    113.18 o 
  -4  21   6       60.23       82.00     86.48 o 
  -3  21   6      375.06      276.09    201.09 o 
  -2  21   6      330.78      124.31    192.64 o 
  -1  21   6      766.77      938.76    159.46 o 
   0  21   6      204.92        8.12    161.32 o 
   1  21   6     1709.21     2259.09    224.74 o 
   2  21   6        1.70      129.40     97.47 o 
   3  21   6     1011.68     1306.01    528.21 o 
   4  21   6        0.96       31.61    109.48 o 
  -7  22   6      180.43      155.37    200.96 o 
  -6  22   6     1179.13      267.16    315.34 o 
  -5  22   6        6.97       12.77     82.00 o 
  -4  22   6      473.68      299.14    114.45 o 
  -3  22   6       52.62      -70.21     78.21 o 
  -2  22   6      462.91      117.58    103.96 o 
  -1  22   6        7.92       51.69     79.73 o 
   0  22   6      759.62     1001.76    282.54 o 
   1  22   6       19.74       16.87    138.58 o 
   2  22   6      730.52     1091.28    277.13 o 
  -4  23   6        0.35      -41.52     82.35 o 
  -3  23   6      520.44      421.42    195.41 o 
  -2  23   6        5.43       59.99     95.19 o 
  -1  23   6      979.80      911.65    172.01 o 
   0  23   6      207.84      565.31    264.80 o 
 -15   1   7       52.72       54.45     86.84 o 
 -13   1   7      358.06      343.06    116.23 o 
 -12   1   7     1056.01     1082.87    187.48 o 
 -11   1   7      228.57      294.69     97.22 o 
 -10   1   7     2718.36     2978.16    247.88 o 
  -9   1   7      931.69     1139.50    167.90 o 
  -8   1   7     2439.23     2601.92    220.66 o 
  -7   1   7     3038.70     2960.44    303.53 o 
  -6   1   7     1682.35     1844.10    121.31 o 
  -5   1   7      608.70      824.38     89.60 o 
  -4   1   7       76.60      100.58     45.70 o 
  -3   1   7      813.19      723.30     80.08 o 
  -2   1   7     2991.75     3129.48    131.19 o 
  -1   1   7      271.41      245.79     51.94 o 
   0   1   7     4076.88     4502.68    206.92 o 
   1   1   7     1005.33     1005.41    146.55 o 
   2   1   7     1980.56     2133.40    199.12 o 
   3   1   7      649.95      727.94    138.97 o 
   4   1   7     1762.37     1656.52    191.27 o 
   5   1   7      608.16      831.53    235.41 o 
   6   1   7      537.93      627.60    165.35 o 
   7   1   7     1017.04     1090.08    191.43 o 
   8   1   7     1042.83     1241.54    378.87 o 
   9   1   7      166.51      248.53    123.84 o 
  10   1   7      235.90      458.98    170.43 o 
 -15   2   7      235.84       38.82     76.26 o 
 -14   2   7      254.39       47.25    115.34 o 
 -13   2   7      364.62      172.91     91.69 o 
 -12   2   7      439.29      709.12    147.14 o 
 -11   2   7      413.22      513.19    124.26 o 
 -10   2   7      243.61      205.59    121.22 o 
  -9   2   7     4413.88     4384.14    293.98 o 
  -8   2   7     1372.70     1373.59    159.54 o 
  -7   2   7     2866.85     2860.61    173.17 o 
  -6   2   7     1270.49     1257.65    124.51 o 
  -5   2   7     5759.33     6285.29    213.82 o 
  -4   2   7     1110.75     1246.83    104.23 o 
  -3   2   7     5162.65     5690.43    201.75 o 
  -2   2   7     4794.23     5123.39    188.35 o 
  -1   2   7     4429.91     4590.06    296.45 o 
   0   2   7     4110.64     4510.69    209.61 o 
   1   2   7     1316.34     1178.26    129.71 o 
   2   2   7     2605.77     2868.67    178.78 o 
   3   2   7      639.58      581.67    106.02 o 
   4   2   7      218.27      229.78    112.12 o 
   5   2   7      929.10     1050.05    215.59 o 
   6   2   7      201.47      129.18    103.16 o 
   7   2   7     1116.45     1140.20    202.57 o 
   8   2   7       22.73       23.51    143.69 o 
   9   2   7     1760.72     1983.40    272.29 o 
  10   2   7      156.21      117.54     94.88 o 
 -16   3   7       99.73      -73.67     73.67 o 
 -15   3   7      393.97      -75.08     75.08 o 
 -13   3   7      292.10      375.69    119.01 o 
 -12   3   7     1420.11     1406.14    180.17 o 
 -11   3   7     2900.31     3122.05    261.67 o 
 -10   3   7     1224.91     1390.16    175.34 o 
  -9   3   7     3228.03     3219.99    254.42 o 
  -8   3   7       68.72      121.56     49.09 o 
  -7   3   7     2887.85     3050.74    187.08 o 
  -6   3   7       70.76       87.06     43.06 o 
  -5   3   7      411.49      395.09     66.50 o 
  -4   3   7     1585.50     1545.50    125.89 o 
  -3   3   7      299.94      301.67     74.59 o 
  -2   3   7      822.50      859.44     95.43 o 
  -1   3   7      259.58      220.62     68.24 o 
   0   3   7     2263.29     2436.66    209.08 o 
   1   3   7        1.19        7.03     49.27 o 
   2   3   7     2750.69     2776.83    187.83 o 
   3   3   7      402.02      427.78     98.15 o 
   4   3   7     3739.53     3794.13    216.82 o 
   5   3   7     1398.62     1525.23    158.11 o 
   6   3   7     1568.15     1790.55    163.63 o 
   7   3   7      994.90     1161.17    156.05 o 
   8   3   7      262.50      246.05     96.59 o 
   9   3   7      250.00      275.41    129.50 o 
  10   3   7      127.02      -80.24     80.24 o 
 -16   4   7      387.95       52.57     88.12 o 
 -15   4   7      222.97       65.42     86.99 o 
 -13   4   7      153.43      258.65    155.56 o 
 -12   4   7      301.29      434.08    122.16 o 
 -11   4   7        1.16      -31.46    131.71 o 
 -10   4   7        3.15       11.97     59.55 o 
  -9   4   7        4.45       71.87     56.44 o 
  -8   4   7       81.78      108.34     55.03 o 
  -7   4   7      477.25      421.24    113.75 o 
  -6   4   7       12.98        9.78     35.37 o 
  -5   4   7     3172.94     3462.61    217.07 o 
  -4   4   7     2039.64     2157.38    151.32 o 
  -3   4   7      948.94      819.65    113.61 o 
  -2   4   7     1999.70     2088.77    127.87 o 
  -1   4   7      357.94      275.12     76.00 o 
   0   4   7     1886.59     1768.87    187.12 o 
   1   4   7      103.62       43.45     79.67 o 
   2   4   7       33.15       99.81     78.18 o 
   3   4   7       68.52       85.75     68.61 o 
   4   4   7      209.57      160.05     74.85 o 
   5   4   7        0.98      -27.52     71.30 o 
   6   4   7       22.59       10.44     77.04 o 
   7   4   7       51.95       16.62     64.30 o 
   8   4   7       42.29      103.76     83.71 o 
   9   4   7      196.09       88.12     88.69 o 
  10   4   7       46.85        0.74     72.78 o 
 -15   5   7       22.40      -40.99     82.47 o 
 -14   5   7        5.91      -38.78     71.76 o 
 -13   5   7      204.79      218.36    100.13 o 
 -12   5   7       72.90       21.43     70.41 o 
 -11   5   7      166.15      109.99     65.79 o 
 -10   5   7       70.19      -22.72     53.85 o 
  -9   5   7      744.07      785.45    240.71 o 
  -8   5   7      130.17      153.93     61.80 o 
  -7   5   7      342.17      419.70     91.51 o 
  -6   5   7      500.93      498.28     75.48 o 
  -5   5   7      164.70      134.96     53.55 o 
  -4   5   7      766.11      804.24    112.48 o 
  -3   5   7      115.27       85.74     53.86 o 
  -2   5   7      361.78      369.34     82.61 o 
  -1   5   7      678.37      615.41     75.42 o 
   0   5   7       32.43       30.59     85.62 o 
   1   5   7        0.87       -2.54     63.87 o 
   2   5   7      783.83      592.32    138.17 o 
   3   5   7      229.44      201.38    100.55 o 
   4   5   7       39.10      151.19     83.60 o 
   5   5   7        3.27      -45.24     55.75 o 
   6   5   7        0.04       22.97     68.39 o 
   7   5   7        0.06      -11.62     58.41 o 
   8   5   7        2.16      -69.29     69.29 o 
   9   5   7        3.79       22.00     74.71 o 
  10   5   7       33.12       52.63     93.68 o 
 -15   6   7       38.47      -55.57     84.25 o 
 -14   6   7       49.14       17.35     78.78 o 
 -13   6   7       33.33      145.68    130.90 o 
 -12   6   7      302.39      373.76    117.86 o 
 -11   6   7      104.90      107.61    130.55 o 
 -10   6   7      382.63      569.19    134.80 o 
  -9   6   7       60.04        8.57    100.36 o 
  -8   6   7        1.28       14.53     50.61 o 
  -7   6   7       26.33       52.25     49.15 o 
  -6   6   7       80.32      115.48     60.43 o 
  -5   6   7        2.54        7.32     40.02 o 
  -4   6   7      151.46      171.07     59.91 o 
  -3   6   7      417.59      460.22    106.72 o 
  -2   6   7      246.34      259.49     60.09 o 
  -1   6   7      274.26      283.49     57.94 o 
   0   6   7        1.66       36.74     71.52 o 
   1   6   7      540.63      660.96    147.55 o 
   2   6   7      138.01      109.73     90.14 o 
   3   6   7        3.81      -19.43     70.47 o 
   4   6   7      514.25      678.61    147.52 o 
   5   6   7     1200.63     1198.26    386.59 o 
   6   6   7      550.02      585.65    174.80 o 
   7   6   7       60.20       44.25     70.98 o 
   8   6   7      117.40       63.92     78.98 o 
   9   6   7        1.73        5.49     79.31 o 
  10   6   7       11.14      143.97     90.76 o 
 -15   7   7      105.21      -52.61     71.19 o 
 -14   7   7       13.76       16.43     73.97 o 
 -13   7   7      287.80      279.64     97.06 o 
 -12   7   7       98.07       86.18     74.77 o 
 -11   7   7      752.79     1004.99    181.31 o 
 -10   7   7      125.58       31.67     89.30 o 
  -9   7   7     1390.80     1691.26    161.84 o 
  -8   7   7      467.92      406.20     92.26 o 
  -7   7   7     1107.74     1291.58    136.55 o 
  -6   7   7      208.51      108.85     56.55 o 
  -5   7   7      433.18      485.85     91.42 o 
  -4   7   7        2.95      -41.61     41.61 o 
  -3   7   7      327.60      343.40     71.72 o 
  -2   7   7       43.75       59.31     45.20 o 
  -1   7   7       66.39       73.03     39.87 o 
   0   7   7       25.43       66.46     75.11 o 
   1   7   7      847.47      969.18    171.33 o 
   2   7   7      242.69      281.16    116.58 o 
   3   7   7       17.91       24.12     63.44 o 
   4   7   7      107.19       42.10     72.73 o 
   5   7   7        9.36       -1.18     72.52 o 
   6   7   7      496.66      557.10    143.18 o 
   7   7   7       16.43       -7.95     78.86 o 
   8   7   7       46.87       87.19     98.29 o 
   9   7   7        1.40     -137.35    192.89 o 
  10   7   7        8.45       10.49     89.54 o 
 -15   8   7       46.41       -9.42     78.04 o 
 -14   8   7      574.84       65.89     83.22 o 
 -13   8   7        7.41      -10.97     60.48 o 
 -12   8   7      247.63      267.79    139.43 o 
 -11   8   7        7.09      -28.89     54.49 o 
 -10   8   7      266.00      347.11    107.51 o 
  -9   8   7        0.32      -51.67     51.67 o 
  -8   8   7     1371.15     1444.61    146.50 o 
  -7   8   7     1327.85     1234.14    137.30 o 
  -6   8   7      672.98      814.59    150.80 o 
  -5   8   7      236.68      175.77     62.61 o 
  -4   8   7      894.62      770.45    102.19 o 
  -3   8   7      375.53      283.01     71.06 o 
  -2   8   7      855.42     1039.75    106.97 o 
  -1   8   7      441.01      394.64     69.36 o 
   0   8   7     1933.33     1820.52    205.45 o 
   1   8   7       66.24      -24.33     77.93 o 
   2   8   7     1793.07     1788.95    207.37 o 
   3   8   7       10.72       75.62     78.38 o 
   4   8   7       15.38      102.79     83.05 o 
   5   8   7      155.59      104.72     84.11 o 
   6   8   7      299.46       90.85    103.09 o 
   7   8   7      209.37      151.42    149.57 o 
   8   8   7        0.07      -81.16     81.16 o 
   9   8   7      202.53       89.34    107.00 o 
 -14   9   7      516.60       -8.69     84.91 o 
 -13   9   7      309.00      133.75     86.51 o 
 -12   9   7      967.80      868.18    178.20 o 
 -11   9   7     1022.13     1007.10    247.74 o 
 -10   9   7     1298.78     1093.34    191.25 o 
  -9   9   7     1588.26     1714.14    173.28 o 
  -8   9   7      172.94      118.31     81.64 o 
  -7   9   7     1411.76     1724.87    141.30 o 
  -6   9   7      563.97      550.36     96.14 o 
  -5   9   7     2182.35     1837.72    142.32 o 
  -4   9   7      373.71      388.94     77.67 o 
  -3   9   7       32.96       -6.06     46.19 o 
  -2   9   7      417.64      506.02     84.24 o 
  -1   9   7      120.73       96.77     66.17 o 
   0   9   7     1835.57     1844.27    241.06 o 
   1   9   7        0.39       58.15     83.93 o 
   2   9   7     3676.57     3556.32    281.92 o 
   3   9   7     1028.06     1049.22    186.64 o 
   4   9   7     1571.05     1824.46    212.69 o 
   5   9   7      961.96     1244.43    211.24 o 
   6   9   7      741.01      702.95    166.69 o 
   7   9   7      405.86      212.16    233.45 o 
   8   9   7      201.84      159.83    140.93 o 
   9   9   7      315.34      157.17    239.45 o 
 -14  10   7      425.01      192.43    170.08 o 
 -13  10   7      214.35       94.72    124.22 o 
 -12  10   7      114.20       42.17     94.49 o 
 -11  10   7      375.07      232.07    155.79 o 
 -10  10   7        0.06      123.76    105.09 o 
  -9  10   7      742.24      755.34    120.62 o 
  -8  10   7      151.79      154.73     66.43 o 
  -7  10   7     1791.69     2161.59    159.81 o 
  -6  10   7      164.86      129.77     61.47 o 
  -5  10   7     5801.37     6293.00    342.12 o 
  -4  10   7     1164.39     1029.14    140.47 o 
  -3  10   7     3859.20     4111.60    198.92 o 
  -2  10   7     2004.26     2104.76    162.77 o 
  -1  10   7     1014.65      984.33    123.87 o 
   0  10   7      776.48      780.17    163.56 o 
   1  10   7      573.24      461.31    185.17 o 
   2  10   7      243.32      383.52    175.38 o 
   3  10   7     1482.64     1544.21    207.39 o 
   4  10   7      390.10      291.85    116.66 o 
   5  10   7      429.46      460.20    144.15 o 
   6  10   7       40.78      -21.41     85.40 o 
   7  10   7      566.48      147.66    388.90 o 
   8  10   7       69.03       14.60     99.65 o 
   9  10   7      789.38       86.20    374.49 o 
 -14  11   7      587.97      437.31    177.38 o 
 -13  11   7        1.45       14.59     65.42 o 
 -12  11   7      862.93      198.16    277.73 o 
 -11  11   7      166.88        9.58     58.13 o 
 -10  11   7      183.93      101.68     74.69 o 
  -9  11   7      193.35      213.69     80.18 o 
  -8  11   7        8.45       59.73     61.23 o 
  -7  11   7      255.34      248.64     79.08 o 
  -6  11   7      118.50       64.33     54.16 o 
  -5  11   7       33.33       68.59     59.76 o 
  -4  11   7      108.15      147.11     63.07 o 
  -3  11   7      342.62      339.69     83.03 o 
  -2  11   7      232.00      221.46     76.38 o 
  -1  11   7        3.68       -2.04     76.14 o 
   0  11   7      175.49      162.48    103.99 o 
   1  11   7       82.81       72.67    104.60 o 
   2  11   7     1504.26     1763.94    228.24 o 
   3  11   7        1.72      -42.72     62.10 o 
   4  11   7     1012.85      996.86    193.68 o 
   5  11   7       39.21       31.56     89.75 o 
   6  11   7      423.21      175.32    234.49 o 
   7  11   7      415.86      106.71    219.97 o 
   8  11   7        0.60       -2.63     88.98 o 
 -13  12   7      263.86       81.68     78.56 o 
 -12  12   7      417.24       72.99    100.86 o 
 -11  12   7      100.00      -35.02     59.18 o 
 -10  12   7      969.95      424.64    316.21 o 
  -9  12   7        6.84      -34.95     55.33 o 
  -8  12   7      188.82      228.65     77.67 o 
  -7  12   7       42.65       26.24     58.74 o 
  -6  12   7      346.68      354.64     85.20 o 
  -5  12   7        2.49       40.61     52.62 o 
  -4  12   7      284.73      279.59     89.47 o 
  -3  12   7      190.74      198.18     76.46 o 
  -2  12   7       40.42       64.96     63.40 o 
  -1  12   7      192.71      175.46    149.34 o 
   0  12   7       92.20       91.42    101.87 o 
   1  12   7      841.05     1016.99    201.61 o 
   2  12   7      159.11      149.89     88.38 o 
   3  12   7      312.54      298.89    125.18 o 
   4  12   7      239.65      362.16    132.58 o 
   5  12   7      505.42      206.19    117.42 o 
   6  12   7      291.26      190.72    108.12 o 
   7  12   7      261.33      125.66    150.14 o 
   8  12   7       97.96      -98.18    100.71 o 
 -13  13   7      186.67       73.95    114.88 o 
 -12  13   7      635.78      131.12    163.88 o 
 -11  13   7      416.29      105.36    121.36 o 
 -10  13   7      697.70      201.34    233.88 o 
  -9  13   7      850.76      703.17    201.18 o 
  -8  13   7      778.81      778.06    124.96 o 
  -7  13   7      538.17      664.33    114.63 o 
  -6  13   7     2652.52     2864.20    189.01 o 
  -5  13   7     1204.64     1388.54    163.38 o 
  -4  13   7     1973.36     2029.54    175.59 o 
  -3  13   7      475.14      529.83    108.30 o 
  -2  13   7     1361.34     1309.22    151.65 o 
  -1  13   7     1625.43     1798.00    212.85 o 
   0  13   7     1547.00     1967.17    302.71 o 
   1  13   7     1515.18     1605.83    302.71 o 
   2  13   7     1018.23     1080.86    206.85 o 
   3  13   7      628.89      610.89    166.36 o 
   4  13   7      857.16      410.84    489.26 o 
   5  13   7      311.23      108.68    217.67 o 
   6  13   7     1175.04      332.74    610.60 o 
   7  13   7      146.63      -47.82     90.76 o 
 -12  14   7      407.89      144.22    140.13 o 
 -11  14   7      693.27      108.19    275.75 o 
 -10  14   7      289.48      121.11     71.38 o 
  -9  14   7      693.46      302.57    303.53 o 
  -8  14   7      556.54      595.69    116.21 o 
  -7  14   7     2852.94     2997.27    290.46 o 
  -6  14   7      889.44      888.07    146.56 o 
  -5  14   7     2414.50     2636.76    206.50 o 
  -4  14   7     1168.25     1511.64    167.51 o 
  -3  14   7     1682.54     1883.07    171.12 o 
  -2  14   7      849.58      896.07    138.22 o 
  -1  14   7     2248.53     2505.16    382.91 o 
   0  14   7     2153.69     2852.81    432.69 o 
   1  14   7     1244.42      634.38    279.66 o 
   2  14   7      959.85     1200.69    293.14 o 
   3  14   7     1040.50      304.19    536.74 o 
   4  14   7      268.67      140.61    170.54 o 
   5  14   7      772.44      151.63    218.94 o 
   6  14   7       88.22      269.96    166.16 o 
   7  14   7      554.11      360.55    353.06 o 
 -12  15   7      383.77      108.93     76.88 o 
 -11  15   7      434.35      102.18     93.08 o 
 -10  15   7      416.15      142.02    109.70 o 
  -9  15   7      506.95      150.79    202.48 o 
  -8  15   7      670.33      365.74    238.68 o 
  -7  15   7     1060.54     1352.18    174.19 o 
  -6  15   7      104.89      240.04     89.93 o 
  -5  15   7      875.43      799.30    145.81 o 
  -4  15   7       98.56      230.89     85.20 o 
  -3  15   7       65.39       57.37     69.01 o 
  -2  15   7      216.26      209.54     86.51 o 
  -1  15   7        8.20        7.52     88.82 o 
   0  15   7      588.15      435.67    210.75 o 
   1  15   7        3.05       54.01     98.03 o 
   2  15   7     1272.96      534.83    395.81 o 
   3  15   7       84.42      188.15    107.38 o 
   4  15   7      777.71      302.84    511.73 o 
   5  15   7      106.35       58.03    100.21 o 
   6  15   7      318.71      170.91    145.53 o 
 -11  16   7       84.43       72.10     79.84 o 
 -10  16   7      137.19      -46.02     81.64 o 
  -9  16   7        9.17       40.02     75.20 o 
  -8  16   7       86.53       38.77     91.24 o 
  -7  16   7       18.70       52.43     69.05 o 
  -6  16   7        1.31      -43.51     67.16 o 
  -5  16   7      249.76      256.01     94.44 o 
  -4  16   7       26.09       21.22     71.29 o 
  -3  16   7      117.52       51.26     71.20 o 
  -2  16   7      142.44       61.85     72.24 o 
  -1  16   7        5.63      -16.79    100.48 o 
   0  16   7       50.39      -86.81     89.88 o 
   1  16   7       84.04      188.36     98.49 o 
   2  16   7        8.41       13.28     79.46 o 
   3  16   7       60.44       59.65    101.38 o 
   4  16   7        0.77      -86.21     86.21 o 
   5  16   7       34.97      -16.09     99.61 o 
   6  16   7      136.89      143.25    237.49 o 
 -10  17   7      224.13      125.79     87.07 o 
  -9  17   7        0.27       -3.17     81.48 o 
  -8  17   7      321.29      119.94    110.73 o 
  -7  17   7       49.15      -17.59     70.67 o 
  -6  17   7      634.44      584.53    202.36 o 
  -5  17   7      302.95      212.14    164.94 o 
  -4  17   7      501.36      476.89    193.39 o 
  -3  17   7      652.42      501.28    309.12 o 
  -2  17   7      415.51      252.00    167.06 o 
  -1  17   7      797.95      162.37    458.96 o 
   0  17   7      126.60      -36.94     78.28 o 
   1  17   7      464.34       19.59    212.60 o 
   2  17   7        6.90       83.93     99.06 o 
   3  17   7      233.14       15.30    100.83 o 
   4  17   7        6.06      -56.72     91.39 o 
   5  17   7        2.24      -22.86    104.35 o 
  -9  18   7       14.17      -25.17     78.86 o 
  -8  18   7      607.18      357.57    170.42 o 
  -7  18   7        2.00       20.73    112.22 o 
  -6  18   7      635.91      478.87    226.08 o 
  -5  18   7       44.35        7.05     69.11 o 
  -4  18   7       47.37      -31.93     71.25 o 
  -3  18   7       42.69       20.96     72.51 o 
  -2  18   7       88.19      128.39    107.83 o 
  -1  18   7      488.02      204.57    271.60 o 
   0  18   7       27.38      -68.01     90.33 o 
   1  18   7      165.01       61.28     97.89 o 
   2  18   7      245.81      150.90    333.01 o 
   3  18   7      677.85      350.62    403.76 o 
   4  18   7      469.49      305.46    329.21 o 
  -8  19   7       41.52        4.48     87.29 o 
  -7  19   7      160.73      154.34     99.50 o 
  -6  19   7      165.72      148.52     99.06 o 
  -5  19   7      435.08      149.69    205.84 o 
  -4  19   7      117.38       29.73     87.51 o 
  -3  19   7      319.79      219.31    165.53 o 
  -2  19   7      104.23      111.21     84.68 o 
  -1  19   7      180.86       60.16    124.68 o 
   0  19   7       14.52       51.89    106.77 o 
   1  19   7      172.34      150.78    124.76 o 
   2  19   7       41.83      -51.01    113.86 o 
   3  19   7       37.02      -21.93    113.33 o 
  -6  20   7      189.16      218.95    147.10 o 
  -5  20   7       47.23       -6.98     86.46 o 
  -4  20   7      164.31      127.49    101.38 o 
  -3  20   7       52.86       19.55     80.92 o 
  -2  20   7      156.82      272.58    192.20 o 
  -1  20   7       85.25       10.83    100.86 o 
   0  20   7       49.79      302.25    124.36 o 
   1  20   7      151.83       86.56    110.37 o 
  -3  21   7       85.18       55.89    111.04 o 
  -2  21   7       79.85      109.70    172.61 o 
 -14   0   8       17.86      115.00    117.76 o 
 -13   0   8      261.73      175.15    133.20 o 
 -12   0   8      152.10      191.05    126.52 o 
 -11   0   8      148.42       26.27    108.32 o 
 -10   0   8      722.64      953.87    274.25 o 
  -9   0   8     1104.15     1538.77    271.71 o 
  -8   0   8      291.67      284.85    148.18 o 
  -7   0   8     1174.03     1031.53    240.83 o 
  -6   0   8        2.03      -12.66     55.40 o 
  -5   0   8     1267.92     1490.46    169.14 o 
  -4   0   8       42.16       -0.63     59.60 o 
  -3   0   8      342.25      285.78     96.56 o 
  -2   0   8      242.46      139.43    120.76 o 
  -1   0   8       22.52       14.06     92.18 o 
   0   0   8     1141.73     1065.64    255.58 o 
   1   0   8       36.58       77.53     87.26 o 
   2   0   8      593.86      859.15    228.15 o 
   3   0   8      134.80      198.66    144.04 o 
   4   0   8     1112.98     1155.98    273.09 o 
   5   0   8      325.12      296.37    182.52 o 
   6   0   8      810.54      996.04    271.71 o 
   7   0   8      211.29      162.93    181.37 o 
   8   0   8      647.68      734.70    269.87 o 
 -14   1   8      615.20      502.39    215.59 o 
 -13   1   8       53.40       11.36     80.47 o 
 -12   1   8      220.58      341.18    105.99 o 
 -11   1   8       40.08       32.71     66.25 o 
 -10   1   8      264.48      214.06     97.31 o 
  -9   1   8        0.43      -58.93     85.38 o 
  -8   1   8        3.46       95.17     81.93 o 
  -7   1   8      631.09      784.12    154.75 o 
  -6   1   8      433.82      409.35     77.65 o 
  -5   1   8      359.43      295.82     72.27 o 
  -4   1   8      541.76      634.70     92.29 o 
  -3   1   8     1722.93     1905.56    131.30 o 
  -2   1   8      871.80      903.15    161.43 o 
  -1   1   8      493.13      454.50     98.83 o 
   0   1   8     1281.27     1181.62    184.91 o 
   1   1   8      509.69      530.21    130.00 o 
   2   1   8     1324.93     1313.46    199.79 o 
   3   1   8       66.03       55.77     76.96 o 
   4   1   8      434.80      259.61    116.05 o 
   5   1   8       85.66      130.97    109.30 o 
   6   1   8      125.77      119.73    120.17 o 
   7   1   8      174.79      247.28    132.78 o 
   8   1   8       22.77      102.14    132.07 o 
 -14   2   8       42.69       56.28     86.56 o 
 -13   2   8      293.09      184.76    108.31 o 
 -12   2   8       93.34       64.09     86.67 o 
 -11   2   8      729.65     1008.25    186.76 o 
 -10   2   8        1.00      -53.15     53.15 o 
  -9   2   8      667.62      824.30    160.68 o 
  -8   2   8      103.07      125.68     72.76 o 
  -7   2   8     1558.70     1588.84    146.93 o 
  -6   2   8        0.57       -4.50     43.49 o 
  -5   2   8     1353.57     1453.13    119.48 o 
  -4   2   8       44.09       65.64     46.27 o 
  -3   2   8      653.22      619.50     99.97 o 
  -2   2   8      139.37       76.07     62.19 o 
  -1   2   8      262.27      175.53     99.58 o 
   0   2   8       45.37       14.76     82.93 o 
   1   2   8      187.25      237.32    103.87 o 
   2   2   8       59.16       90.80     86.50 o 
   3   2   8      223.75      299.01    117.34 o 
   4   2   8      154.02       81.42    100.39 o 
   5   2   8      195.31      112.50     80.93 o 
   6   2   8       90.62       81.37     70.76 o 
   7   2   8      185.80      212.34    102.51 o 
   8   2   8       36.32       33.08     85.64 o 
 -14   3   8       62.67       38.10     82.42 o 
 -13   3   8       23.35      -32.66     65.80 o 
 -12   3   8      155.21      219.60    101.62 o 
 -11   3   8       25.25       15.33     76.97 o 
 -10   3   8       23.16      -55.73     55.73 o 
  -9   3   8        5.32       39.73     65.00 o 
  -8   3   8      389.35      306.45    102.00 o 
  -7   3   8      216.12      196.46     89.00 o 
  -6   3   8      219.08      199.98     68.28 o 
  -5   3   8      172.78      162.06     98.13 o 
  -4   3   8       52.68       36.35     43.83 o 
  -3   3   8      220.14      204.71     61.96 o 
  -2   3   8      327.33      302.89    108.49 o 
  -1   3   8      114.32      144.81     88.57 o 
   0   3   8       69.25       64.80     84.63 o 
   1   3   8      360.13      446.47    129.90 o 
   2   3   8       50.91       96.51     91.37 o 
   3   3   8      856.17      810.98    238.75 o 
   4   3   8       61.38       37.15     91.70 o 
   5   3   8       76.25      159.18     99.47 o 
   6   3   8       29.02      -70.04     70.04 o 
   7   3   8      565.50      426.19    144.31 o 
   8   3   8       14.31      -20.54     85.18 o 
 -14   4   8       37.05      103.72     93.80 o 
 -13   4   8      326.42      162.10    113.50 o 
 -12   4   8      116.28      115.52     88.86 o 
 -11   4   8      120.38       99.57     76.80 o 
 -10   4   8       31.33      -11.84     60.80 o 
  -9   4   8      354.67      455.72    123.90 o 
  -8   4   8        9.27        4.43     61.24 o 
  -7   4   8      394.32      365.68     86.77 o 
  -6   4   8      610.51      686.46    142.93 o 
  -5   4   8     1689.88     1796.06    132.08 o 
  -4   4   8        4.16        0.90     47.54 o 
  -3   4   8      296.47      235.18     65.66 o 
  -2   4   8        3.74       30.97     76.23 o 
  -1   4   8       14.12       -8.14     75.86 o 
   0   4   8       28.55       -2.04     84.82 o 
   1   4   8      164.08      115.98    124.56 o 
   2   4   8      438.21      359.76    123.14 o 
   3   4   8      376.38      268.44    120.00 o 
   4   4   8      380.63      -15.89    137.70 o 
   5   4   8       54.04        7.28     81.03 o 
   6   4   8      247.60      272.55    117.83 o 
   7   4   8        1.61      -82.52     82.52 o 
   8   4   8       88.54       76.99    102.31 o 
 -14   5   8     1433.21     1863.46    355.94 o 
 -13   5   8      130.78      280.18    110.73 o 
 -12   5   8     1455.77     1896.65    261.80 o 
 -11   5   8        1.35        6.14     65.43 o 
 -10   5   8      659.68      706.02    154.90 o 
  -9   5   8       53.36      111.03     88.38 o 
  -8   5   8     1480.30     1662.27    279.09 o 
  -7   5   8       15.24      -39.65     50.65 o 
  -6   5   8     2139.61     2220.41    173.36 o 
  -5   5   8       33.84       76.36     48.79 o 
  -4   5   8     3012.79     3267.74    197.83 o 
  -3   5   8       12.15      -47.47     52.35 o 
  -2   5   8     1722.91     2039.11    213.64 o 
  -1   5   8      212.41      238.31    159.48 o 
   0   5   8     1732.20     2035.68    220.32 o 
   1   5   8       18.64       82.82     92.04 o 
   2   5   8     2579.40     3229.50    278.05 o 
   3   5   8       25.54       51.06     92.04 o 
   4   5   8     1582.78     1596.31    222.80 o 
   5   5   8      108.87      131.73    100.59 o 
   6   5   8      202.43      209.45    117.66 o 
   7   5   8       41.49       91.41    109.13 o 
   8   5   8       16.47       80.03    107.79 o 
 -14   6   8        0.78       16.17     89.92 o 
 -13   6   8      686.11      687.89    200.04 o 
 -12   6   8       14.60      -17.93     76.40 o 
 -11   6   8     1990.50     2141.32    239.41 o 
 -10   6   8      284.75      290.42    106.90 o 
  -9   6   8     2823.98     3218.14    272.61 o 
  -8   6   8       58.97      100.93     66.42 o 
  -7   6   8     4419.43     4864.63    256.62 o 
  -6   6   8      220.30      354.88     84.57 o 
  -5   6   8     2979.08     3404.51    299.86 o 
  -4   6   8      326.17      474.90    116.67 o 
  -3   6   8     2214.02     2393.75    141.26 o 
  -2   6   8        8.20       41.47     85.55 o 
  -1   6   8     1957.71     1935.16    217.46 o 
   0   6   8        8.77      -19.48     80.54 o 
   1   6   8      742.43      969.14    189.77 o 
   2   6   8       35.12      -23.67     85.60 o 
   3   6   8      943.65      698.31    631.11 o 
   4   6   8      199.18      253.81    111.58 o 
   5   6   8     1556.21     1771.26    229.17 o 
   6   6   8        5.06       29.80     98.99 o 
   7   6   8     1356.45     1606.44    238.59 o 
 -13   7   8       96.67      207.41     96.37 o 
 -12   7   8      316.18      419.74    136.48 o 
 -11   7   8      474.79      750.65    162.60 o 
 -10   7   8     1137.51     1250.05    189.17 o 
  -9   7   8       66.63      175.30    116.61 o 
  -8   7   8      108.40      191.84     82.98 o 
  -7   7   8       48.89       63.43     63.56 o 
  -6   7   8      356.89      386.31     92.34 o 
  -5   7   8      221.88      245.75     97.98 o 
  -4   7   8      188.97      332.48     77.05 o 
  -3   7   8     1078.60     1147.07    131.76 o 
  -2   7   8     2588.41     2578.97    245.24 o 
  -1   7   8      161.76      182.76    105.19 o 
   0   7   8     2958.14     2981.18    270.71 o 
   1   7   8      142.69       16.56     91.27 o 
   2   7   8      547.43      684.92    166.02 o 
   3   7   8       91.52       51.04     91.63 o 
   4   7   8      502.35      651.21    157.99 o 
   5   7   8       99.29       81.48     91.56 o 
   6   7   8      545.16      365.66    148.18 o 
   7   7   8        5.87      155.06    126.77 o 
 -13   8   8        5.05       66.26     87.57 o 
 -12   8   8      281.95      277.67    145.88 o 
 -11   8   8        1.43       39.89     77.24 o 
 -10   8   8       49.00      174.85     93.05 o 
  -9   8   8      246.10      160.74     84.98 o 
  -8   8   8      190.27      182.47     75.59 o 
  -7   8   8       95.66      116.58     79.21 o 
  -6   8   8       65.23       38.91     55.39 o 
  -5   8   8        1.06        7.91     48.21 o 
  -4   8   8        0.03      -19.96     49.02 o 
  -3   8   8        3.53       17.89     52.57 o 
  -2   8   8        3.20        8.08     87.48 o 
  -1   8   8       99.12       42.68     87.31 o 
   0   8   8      168.89      209.83    112.19 o 
   1   8   8       96.86      116.19    108.74 o 
   2   8   8        4.88      116.25    100.80 o 
   3   8   8      275.96      130.52    236.80 o 
   4   8   8      500.88      492.40    152.13 o 
   5   8   8        0.58       41.14     91.75 o 
   6   8   8      307.23      -40.38    102.07 o 
   7   8   8        1.35      -73.16    125.14 o 
 -13   9   8       20.02       50.04     89.14 o 
 -12   9   8      452.10      350.26    120.21 o 
 -11   9   8       40.86        8.94    131.71 o 
 -10   9   8     1000.86     1009.62    338.08 o 
  -9   9   8        0.65      -48.63     81.12 o 
  -8   9   8     1077.12     1052.18    140.84 o 
  -7   9   8      159.04      141.26     69.59 o 
  -6   9   8      807.06      892.55    125.28 o 
  -5   9   8       49.45      -15.21     51.09 o 
  -4   9   8      870.14      960.72    123.40 o 
  -3   9   8      420.59      427.94    108.36 o 
  -2   9   8      533.61      512.15    147.45 o 
  -1   9   8       74.87       98.80    102.55 o 
   0   9   8      698.68      792.84    178.39 o 
   1   9   8       33.79      108.41     98.95 o 
   2   9   8      225.32      177.55    136.78 o 
   3   9   8       37.50       11.52     85.71 o 
   4   9   8      480.91      514.77    146.30 o 
   5   9   8       38.33       60.56    100.06 o 
   6   9   8      231.90      200.87    115.46 o 
   7   9   8       35.26      -65.68    154.64 o 
 -12  10   8        6.82      -30.43     63.30 o 
 -11  10   8      570.21      198.47    274.76 o 
 -10  10   8        0.13        6.04     60.87 o 
  -9  10   8     1143.26      637.32    276.24 o 
  -8  10   8        3.25      -41.00     56.63 o 
  -7  10   8     1165.02     1686.58    188.64 o 
  -6  10   8       14.35       70.33     61.54 o 
  -5  10   8     1985.15     2123.77    162.22 o 
  -4  10   8       14.73      -48.16     50.35 o 
  -3  10   8     1183.14     1230.93    164.26 o 
  -2  10   8       19.43      -30.95     83.76 o 
  -1  10   8     1056.98     1450.86    332.09 o 
   0  10   8        5.03        6.16     87.37 o 
   1  10   8      743.42      192.14    462.30 o 
   2  10   8       23.51       49.56     95.77 o 
   3  10   8      921.22      687.21    171.15 o 
   4  10   8        4.53       10.86     81.50 o 
   5  10   8      512.02      337.38    128.48 o 
   6  10   8        1.55      -65.82     90.34 o 
 -12  11   8      406.29       96.20    131.10 o 
 -11  11   8        0.11      -46.00     64.22 o 
 -10  11   8      454.62       82.82     97.63 o 
  -9  11   8       20.46      -55.18     55.18 o 
  -8  11   8      118.63      117.34     76.63 o 
  -7  11   8       20.74       38.87     60.00 o 
  -6  11   8      708.38      752.63    154.31 o 
  -5  11   8      335.32      318.66     90.90 o 
  -4  11   8      519.55      632.92    108.57 o 
  -3  11   8      413.11      384.89    129.55 o 
  -2  11   8     1050.34     1464.33    329.09 o 
  -1  11   8      186.02       11.79    185.98 o 
   0  11   8      594.59      237.08    231.84 o 
   1  11   8      223.85       69.99    186.56 o 
   2  11   8      545.50       71.91     85.62 o 
   3  11   8       90.18      -62.76     84.26 o 
   4  11   8      503.34      272.86    348.68 o 
   5  11   8       89.15       17.70     91.32 o 
   6  11   8      218.83      119.31    123.87 o 
 -11  12   8      125.20       83.57     79.52 o 
 -10  12   8      301.18       92.95     74.88 o 
  -9  12   8      488.19      245.94    147.33 o 
  -8  12   8      174.73      169.49     78.91 o 
  -7  12   8      793.59      823.23    128.19 o 
  -6  12   8      489.19      561.85    109.88 o 
  -5  12   8       11.32      -22.02     61.64 o 
  -4  12   8        0.69       10.07     63.53 o 
  -3  12   8      817.23      672.68    161.43 o 
  -2  12   8      209.23       97.71    146.57 o 
  -1  12   8       16.77       32.33    162.82 o 
   0  12   8      267.02      102.05    232.42 o 
   1  12   8        1.92       71.29     92.98 o 
   2  12   8      504.49       45.28     94.89 o 
   3  12   8        1.10       28.37     91.98 o 
   4  12   8     1274.57      398.09    408.72 o 
   5  12   8       55.75      -58.51    130.67 o 
 -11  13   8        0.02       63.22     77.81 o 
 -10  13   8        7.31       28.80     85.34 o 
  -9  13   8       27.99        7.26     66.19 o 
  -8  13   8       18.71      -30.46     64.17 o 
  -7  13   8      229.06      220.93     79.60 o 
  -6  13   8      227.86      201.94     82.39 o 
  -5  13   8      179.97      125.98     87.85 o 
  -4  13   8       23.75        6.35     72.10 o 
  -3  13   8      583.28      349.61    314.92 o 
  -2  13   8      205.15        1.61    130.67 o 
  -1  13   8      703.25      104.21    155.10 o 
   0  13   8      303.54      -26.90     87.47 o 
   1  13   8      264.83      -78.64     81.85 o 
   2  13   8      194.72       23.38     94.61 o 
   3  13   8       19.76      -44.86     97.52 o 
   4  13   8        0.63       57.48    111.07 o 
 -10  14   8       41.34       34.57     84.78 o 
  -9  14   8      106.37      127.78     73.91 o 
  -8  14   8        5.69      -30.47     69.75 o 
  -7  14   8        1.16       16.93     69.61 o 
  -6  14   8      161.28      216.65     89.22 o 
  -5  14   8      192.39      133.15     81.72 o 
  -4  14   8       31.73       89.54     72.03 o 
  -3  14   8       50.05      -31.40     76.18 o 
  -2  14   8       14.33       -5.30    106.24 o 
  -1  14   8       93.10      -74.67     86.85 o 
   0  14   8        4.54       36.69     86.61 o 
   1  14   8        5.78       31.40    103.96 o 
   2  14   8        6.06      109.67    107.36 o 
   3  14   8       27.95       46.02    108.70 o 
   4  14   8       18.05      126.43    115.44 o 
  -9  15   8      182.86       42.09     73.32 o 
  -8  15   8      372.22      311.58    109.80 o 
  -7  15   8        4.85      -66.97     66.97 o 
  -6  15   8       33.61      -63.48     78.52 o 
  -5  15   8       31.45       73.97     75.57 o 
  -4  15   8       29.23       38.39     72.16 o 
  -3  15   8       11.92       -3.17     87.92 o 
  -2  15   8        3.21     -107.39    107.39 o 
  -1  15   8       71.21       59.29    103.99 o 
   0  15   8        0.77       84.54    111.23 o 
   1  15   8      522.96      -68.62     97.10 o 
   2  15   8        2.27      -36.02     93.38 o 
   3  15   8      257.61       48.20    119.38 o 
  -8  16   8      154.21      148.64     96.66 o 
  -7  16   8      126.19       95.39     98.86 o 
  -6  16   8       11.21       23.15     83.98 o 
  -5  16   8      244.81      203.62    169.77 o 
  -4  16   8      169.73       90.52     85.90 o 
  -3  16   8      463.67      234.17    434.18 o 
  -2  16   8      221.41       63.84    124.45 o 
  -1  16   8      176.50       80.39    112.22 o 
   0  16   8      172.38       59.19    115.70 o 
   1  16   8      529.66       -2.06    100.46 o 
   2  16   8      375.69      156.01    130.22 o 
  -6  17   8      401.42      463.57    136.90 o 
  -5  17   8      144.54      119.08     91.37 o 
  -4  17   8     1090.06     1222.50    220.81 o 
  -3  17   8       17.62      -52.06     93.13 o 
  -2  17   8      884.94      -44.48    142.19 o 
  -1  17   8        2.70       66.31    111.40 o 
   0  17   8      546.89       10.01    109.74 o 
  -3  18   8      882.44      732.86    283.23 o 
 -12   1   9       77.06      -46.89     83.28 o 
 -11   1   9       48.89      -29.37     80.61 o 
 -10   1   9      179.48       67.84    120.99 o 
  -9   1   9       45.51       19.77    121.22 o 
  -8   1   9       57.19       98.43     78.33 o 
  -7   1   9       86.69      202.68     79.37 o 
  -6   1   9      554.59      639.03    116.18 o 
  -5   1   9      240.94      211.79     69.25 o 
  -4   1   9       76.97      139.47    104.55 o 
  -3   1   9       77.26      167.15    109.15 o 
  -2   1   9      580.11      495.48    143.92 o 
  -1   1   9        2.52      -29.73     89.30 o 
   0   1   9       12.75      -13.10     85.02 o 
   1   1   9       64.18      103.24     87.73 o 
   2   1   9      131.04       24.42     72.89 o 
   3   1   9        4.15       57.38    138.28 o 
   4   1   9       35.45       93.11    130.21 o 
   5   1   9        0.36      -56.00     96.79 o 
 -12   2   9      274.45      214.41    109.25 o 
 -11   2   9      820.44      874.25    220.32 o 
 -10   2   9      298.07      421.79    127.56 o 
  -9   2   9      407.44      537.18    135.23 o 
  -8   2   9       97.71      138.51     79.89 o 
  -7   2   9      604.64      632.06    139.27 o 
  -6   2   9      258.87      242.99     84.16 o 
  -5   2   9      114.17      149.77     65.09 o 
  -4   2   9       94.23       38.96    105.55 o 
  -3   2   9      256.17      282.04    112.94 o 
  -2   2   9      292.10      375.58    126.32 o 
  -1   2   9      203.49      118.61    112.09 o 
   0   2   9      563.35      306.87    147.49 o 
   1   2   9        5.18        7.61    111.54 o 
   2   2   9       87.43       24.43    123.06 o 
   3   2   9      169.26        3.46    107.85 o 
   4   2   9      296.37      177.17    425.54 o 
   5   2   9      131.04       89.68    110.16 o 
 -12   3   9       21.77      -80.51    164.55 o 
 -11   3   9      302.24      298.45    119.72 o 
 -10   3   9      104.21       89.98     89.19 o 
  -9   3   9      881.78     1103.30    193.68 o 
  -8   3   9       28.26       66.68     77.69 o 
  -7   3   9     1243.32     1678.12    194.17 o 
  -6   3   9        1.62        5.77     58.25 o 
  -5   3   9      790.07      768.36    111.29 o 
  -4   3   9      233.78      205.28    116.68 o 
  -3   3   9     1088.06     1206.89    203.69 o 
  -2   3   9      192.64      253.50    110.01 o 
  -1   3   9      919.64      888.65    261.57 o 
   0   3   9      628.01       66.60    120.07 o 
   2   3   9       21.91      -74.37     91.08 o 
   3   3   9       48.29       56.67    100.33 o 
   4   3   9       19.55      -44.22     88.99 o 
   5   3   9      213.11      213.63    146.69 o 
 -12   4   9     1085.66     1605.29    237.03 o 
 -11   4   9       13.22      -28.66     75.58 o 
 -10   4   9      257.91      234.52     97.81 o 
  -9   4   9      286.52      278.84    108.61 o 
  -8   4   9      689.65      750.29    153.24 o 
  -7   4   9        1.22      -58.24     86.42 o 
  -6   4   9      106.79      235.17     82.55 o 
  -5   4   9      214.59      149.81     77.16 o 
  -4   4   9      737.61      606.48    154.80 o 
  -3   4   9      285.38      188.63    117.29 o 
  -2   4   9     1108.38     1250.93    301.67 o 
  -1   4   9      449.91      350.76    184.14 o 
   0   4   9     1152.52     1476.78    314.81 o 
   1   4   9        7.32      -37.70     76.49 o 
   2   4   9     1967.55     2353.90    360.21 o 
   3   4   9      100.16      112.29    104.40 o 
   4   4   9      397.07      235.93    195.54 o 
   5   4   9        8.99       79.52    111.97 o 
 -11   5   9      452.77      544.69    153.29 o 
 -10   5   9      408.88      353.04    248.43 o 
  -9   5   9      168.30      194.33     89.19 o 
  -8   5   9       21.41       45.59     98.75 o 
  -7   5   9      401.55      386.10     93.36 o 
  -6   5   9      214.55      170.38     74.00 o 
  -5   5   9     1844.50     1906.72    348.11 o 
  -4   5   9       32.31       43.12    116.15 o 
  -3   5   9      284.33      248.66    172.15 o 
  -2   5   9        0.42      -76.74    131.13 o 
  -1   5   9      193.97      136.46    114.72 o 
   0   5   9       43.06      -41.79     82.96 o 
   1   5   9      100.33       95.39    100.71 o 
   2   5   9       29.31       65.75    102.53 o 
   3   5   9      514.11      144.94    228.61 o 
   4   5   9       10.55      -36.80     94.39 o 
 -11   6   9       26.03       -4.98     83.08 o 
 -10   6   9       24.41      228.78    102.71 o 
  -9   6   9       42.13      152.70    146.69 o 
  -8   6   9      177.31      286.94    109.98 o 
  -7   6   9       92.67       74.70     80.11 o 
  -6   6   9       17.27      -26.50     61.73 o 
  -5   6   9        3.72       -9.18     95.38 o 
  -4   6   9        4.56      -21.20    130.67 o 
  -3   6   9      120.28      112.77    112.16 o 
  -2   6   9      409.48      548.85    200.04 o 
  -1   6   9       90.58       55.30    114.77 o 
   0   6   9       57.73       69.95     89.66 o 
   1   6   9       53.80      121.76     97.84 o 
   2   6   9        1.05       35.04    108.24 o 
   3   6   9        0.30       25.57     93.39 o 
   4   6   9       20.98      -66.84     87.23 o 
 -11   7   9      816.30      766.47    177.48 o 
 -10   7   9        3.76      -68.87     79.40 o 
  -9   7   9      486.47      435.62    134.61 o 
  -8   7   9        0.02      -26.35     67.04 o 
  -7   7   9      792.65      868.75    172.25 o 
  -6   7   9        0.08      -41.05     59.62 o 
  -5   7   9     1071.96     1072.93    166.55 o 
  -4   7   9       15.92       33.05     99.02 o 
  -3   7   9     1344.59     1167.01    212.44 o 
  -2   7   9       53.76       31.52    105.52 o 
  -1   7   9     1068.54     1559.74    352.60 o 
   0   7   9        0.56        3.22    100.50 o 
   1   7   9      523.55      187.52    304.67 o 
   2   7   9        0.53      -49.46     91.26 o 
   3   7   9      413.88      201.47    382.33 o 
   4   7   9        3.39       42.09    105.77 o 
 -10   8   9      585.66     1025.78    191.22 o 
  -9   8   9       20.84       -9.68    101.17 o 
  -8   8   9      869.07      812.95    142.88 o 
  -7   8   9        0.07       29.72     61.87 o 
  -6   8   9      911.88     1040.65    141.46 o 
  -5   8   9        4.93      -51.18     73.54 o 
  -4   8   9     1432.55     1503.89    515.42 o 
  -3   8   9      127.51      182.40    120.70 o 
  -2   8   9      988.14     1531.86    346.61 o 
  -1   8   9       16.06      -22.88     95.18 o 
   0   8   9      797.88     1410.87    348.45 o 
   1   8   9       59.55      -48.31     98.99 o 
   2   8   9     1538.46     2029.19    364.59 o 
   3   8   9        3.91       17.25    102.67 o 
 -10   9   9       21.49      100.54     87.83 o 
  -9   9   9      378.08      389.78    126.53 o 
  -8   9   9        6.37      -66.35     66.35 o 
  -7   9   9      904.03     1156.32    153.75 o 
  -6   9   9       39.25       70.21     68.62 o 
  -5   9   9     1039.27     1213.41    181.89 o 
  -4   9   9       76.62      142.65    150.26 o 
  -3   9   9      572.02      776.16    248.55 o 
  -2   9   9       95.66       67.07    134.01 o 
  -1   9   9      219.94       62.74    187.36 o 
   0   9   9       42.08      152.10    108.67 o 
   1   9   9      414.97      178.35    173.54 o 
   2   9   9        2.28       47.00    116.22 o 
   3   9   9      251.67       99.28    188.63 o 
  -9  10   9      351.17      185.76     96.89 o 
  -8  10   9       11.15       57.47     73.98 o 
  -7  10   9      219.71      366.63     87.56 o 
  -6  10   9        0.11       79.55     67.52 o 
  -5  10   9        5.74       92.44     88.57 o 
  -4  10   9       11.84      -94.03    122.83 o 
  -3  10   9       58.88       47.97    104.39 o 
  -2  10   9        2.47      -18.58     97.07 o 
  -1  10   9       13.23        6.83     97.60 o 
   0  10   9      353.26      167.10    268.25 o 
   1  10   9       56.86       96.91    114.95 o 
   2  10   9      141.70       94.24    275.97 o 
  -8  11   9        0.24       10.19     77.23 o 
  -7  11   9        7.53       46.02     69.87 o 
  -6  11   9       31.17      -28.84     62.52 o 
  -5  11   9       23.11       21.17     88.84 o 
  -4  11   9      110.50      -69.60    159.25 o 
  -3  11   9       67.93       70.02    100.19 o 
  -2  11   9       93.39       80.81    116.19 o 
  -1  11   9       56.23       52.67    196.58 o 
   0  11   9       50.77       55.02    190.70 o 
   1  11   9      158.20      -34.48    108.38 o 
   2  11   9        0.25      288.53    232.53 o 
  -7  12   9        0.28      -69.07     69.07 o 
  -6  12   9      172.49      241.44     87.42 o 
  -5  12   9       67.38      -10.96    112.92 o 
  -4  12   9      187.61      361.13    223.54 o 
  -3  12   9        7.06        7.06    111.24 o 
  -2  12   9      146.18      100.55    172.73 o 
  -1  12   9      111.19      139.98    119.28 o 
   0  12   9      163.65      110.18    175.95 o 
   1  12   9       85.67       47.63    303.05 o 
  -6  13   9      204.58      200.14    100.34 o 
  -5  13   9      106.12      278.87    130.85 o 
  -4  13   9      126.12       49.32    197.50 o 
  -3  13   9      149.61       59.49    122.00 o 
  -2  13   9      142.76       63.93    119.73 o 
  -1  13   9      143.77       73.47    127.03 o 
  -8   0  10      468.41      939.12    246.13 o 
  -4   0  10      790.15     1214.75    300.06 o 
  -3   0  10      911.61     1072.32    298.90 o 
  -2   0  10      481.60      872.05    278.85 o 
  -1   0  10      173.24       83.89    194.05 o 
   0   0  10      729.81      639.75    268.02 o 
  -8   1  10      143.72      162.34     89.19 o 
  -5   1  10      456.52      479.81    227.69 o 
  -4   1  10      144.35      153.34    110.61 o 
  -3   1  10      287.48      434.59    157.81 o 
  -2   1  10      111.28      226.08    134.48 o 
  -1   1  10       55.01       38.63    121.24 o 
   0   1  10      215.15       21.18    111.06 o 
  -7   2  10        6.08      129.98    129.75 o 
  -5   2  10        9.95       67.06    135.28 o 
  -4   2  10        0.21      -91.07     91.07 o 
  -3   2  10       47.12      101.66    113.90 o 
  -2   2  10      141.08       84.72    126.70 o 
  -1   2  10       85.21       41.18    120.03 o 
   0   2  10        8.52      -91.16     91.16 o 
  -7   3  10      112.80      149.34    143.35 o 
  -5   3  10      217.58      186.67    165.47 o 
  -4   3  10       21.59       92.97    109.85 o 
  -3   3  10      232.23      364.56    152.16 o 
  -2   3  10        2.15      -15.67     99.14 o 
  -1   3  10        4.91       72.38    125.14 o 
  -7   4  10       94.77      143.81    139.89 o 
  -5   4  10      126.88      179.76    187.36 o 
  -4   4  10      515.77      542.27    251.20 o 
  -3   4  10      134.33      154.75    124.50 o 
  -2   4  10      249.75      260.26    153.96 o 
  -1   4  10      225.49      149.85    139.23 o 
  -6   5  10      122.77       48.86    185.52 o 
  -5   5  10      257.53      189.21    197.27 o 
  -4   5  10       88.65       70.75    178.61 o 
  -3   5  10       54.65       10.60    178.61 o 
  -2   5  10      112.57      224.40    129.18 o 
  -5   6  10      199.88      193.12    201.42 o 
  -4   6  10        8.21     -130.21    154.18 o 
  -3   6  10       96.35      103.59    121.93 o 
                                                 
